# Supplementary material for: DNA methylation profiling reveals a pathological signature that contributes to transcriptional defects of CD34+ CD15− cells in early chronic‐phase chronic myeloid leukemia
Source: Mol Oncol. 2018 Apr 27;12(6):814–29. doi: 10.1002/1878-0261.12191 (PMC5983208; doi:10.1002/1878-0261.12191)
Supplement: Supplementary file 10 — Table S3. (XLSX): List of DMRs identified in CP‐CML CD34+CD15− and CP‐CML CD34−CD15+ cells, according their methylation status. [file MOL2-12-814-s010.xlsx]

## Sheet: HyperM DMR CP-CML CD34+ CD15-
chromosome	start	end	width	N probes	genomic features	Gene
chr22	19751148	19751899	752	4	gene_B	TBX1
chr22	24823514	24823554	41	3	Prom	ADORA2A
chr22	24890833	24891166	334	4	Prom	ADORA2A-AS1,UPB1
chr22	25160098	25160308	211	2	gene_B	PIWIL3
chr22	36806443	36806580	138	2	Enh
chr22	38485720	38485757	38	2	Prom	CTA-228A9.3
chr22	42548356	42548783	428	2	inter_G
chr22	44568753	44568775	23	3	Prom	PARVG
chr22	50448911	50448934	24	2	gene_B	IL17REL
chr21	46706759	46706820	62	2	Prom	POFUT2
chr21	48081619	48081686	68	2	gene_B	PRMT2
chr20	741723	741798	76	2	gene_B	SLC52A3
chr20	825489	826023	535	4	Prom	FAM110A
chr20	2730191	2730488	298	2	gene_B	EBF4
chr20	6033516	6034694	1179	3	Prom	LRRN4
chr20	55837483	55837619	137	2	gene_B	BMP7
chr20	61867212	61867218	7	2	Prom	BIRC7
chr20	62570072	62570696	625	3	inter_G
chr19	720740	720993	254	3	gene_B	PALM
chr19	728040	728176	137	2	Prom	PALM
chr19	1566839	1566950	112	2	gene_B	MEX3D
chr19	2488464	2488560	97	2	inter_G
chr19	8591364	8591513	150	2	gene_B	MYO1F
chr19	12880420	12880789	370	2	gene_B	HOOK2
chr19	13120555	13122567	2013	6	gene_B	NFIX
chr19	13135662	13135808	147	2	Prom	NFIX
chr19	14376360	14376389	30	2	gene_B	CTD-2189E23.1
chr19	17932100	17932244	145	2	Prom	INSL3
chr19	19216451	19217217	767	2	gene_B	SLC25A42
chr19	37266748	37267026	279	2	Prom	CTD-2162K18.3
chr19	40871557	40871823	267	3	gene_B	PLD3
chr19	45975859	45975990	132	2	gene_B	ERCC1,FOSB
chr19	46417255	46417729	475	4	Prom	NANOS2
chr19	46418029	46418069	41	2	Prom	NANOS2
chr19	49713901	49714044	144	2	gene_B	TRPM4
chr19	52390810	52391789	980	14	Prom	ZNF577,CTC-429C10.2
chr19	52996083	52996352	270	2	gene_B	ZNF578
chr19	53561386	53561441	56	2	inter_G
chr19	54485321	54485327	7	2	Prom	MIR935
chr19	54515169	54515245	77	2	gene_B	CACNG6
chr19	58715251	58716032	782	6	Enh	ZNF274
chr18	10726518	10726863	346	3	Prom	RP11-21G15.1
chr18	43608105	43608493	389	3	gene_B	PSTPIP2
chr18	59221601	59221985	385	2	gene_B	CDH20
chr17	406249	406501	253	4	Prom	RP5-1029F21.3
chr17	3600383	3600461	79	2	Prom	P2RX5-TAX1BP3,P2RX5
chr17	3907349	3907499	151	3	inter_G
chr17	7114967	7115140	174	2	Enh	DLG4
chr17	7253489	7253720	232	2	Prom	ACAP1
chr17	7350244	7350413	170	3	gene_B	CHRNB1
chr17	7832680	7832932	253	4	Prom	KCNAB3
chr17	7833163	7833237	75	2	Prom	KCNAB3,RP11-1099M24.7
chr17	8702486	8702896	411	7	Prom	MFSD6L
chr17	8928012	8928028	17	2	gene_B	NTN1
chr17	9550256	9550545	290	3	Prom	RP11-55L4.1
chr17	19290353	19290690	338	4	Prom	MFAP4
chr17	21356007	21356245	239	2	inter_G
chr17	21477756	21477761	6	2	Prom	RP11-822E23.8,C17orf51,RP11-822E23.6
chr17	21825321	21825339	19	2	Prom	FAM27L
chr17	27313125	27313157	33	2	gene_B	PIPOX,SEZ6
chr17	27313254	27313499	246	2	gene_B	PIPOX,SEZ6
chr17	28565258	28565709	452	2	Prom	RP11-354P11.2
chr17	30243828	30243860	33	2	inter_G
chr17	32751554	32751628	75	2	inter_G
chr17	35423464	35424059	596	4	inter_G
chr17	37782380	37782685	306	2	Prom	PPP1R1B
chr17	39019545	39019556	12	2	gene_B	KRT12
chr17	46648525	46648582	58	3	Enh	HOXB-AS3,HOXB3
chr17	46651186	46651360	175	3	Prom	HOXB3
chr17	46685442	46685448	7	2	gene_B	HOXB7
chr17	48154061	48154356	296	2	gene_B	ITGA3
chr17	55122747	55122828	82	2	Prom	RNF126P1
chr17	59554672	59554746	75	2	Prom	TBX4
chr17	62039009	62039082	74	2	gene_B	SCN4A
chr17	72931632	72931664	33	2	Prom	OTOP3
chr17	72931767	72931792	26	3	Prom	OTOP3
chr17	72931842	72931857	16	2	Prom	OTOP3
chr17	75789365	75789439	75	3	inter_G
chr17	75956190	75956222	33	2	Enh
chr17	78800774	78800806	33	2	Enh	RPTOR
chr17	79466160	79466438	279	2	inter_G
chr16	1429905	1430087	183	2	Prom	UNKL,AL031721.1
chr16	1584452	1584516	65	2	Prom	IFT140,TMEM204
chr16	1585720	1586043	324	2	Enh	IFT140,TMEM204
chr16	2848797	2848830	34	2	Prom	PRSS41
chr16	3345146	3345646	501	4	Enh
chr16	8960833	8960972	140	2	gene_B	CARHSP1
chr16	15238104	15238525	422	2	Enh
chr16	31159558	31159920	363	5	gene_B	PRSS36
chr16	56681867	56681945	79	2	Prom	RP11-249C24.11
chr16	57562740	57562841	102	2	gene_B	CCDC102A
chr16	67189804	67189948	145	2	Prom	TRADD
chr16	67997858	67998030	173	2	Prom	SLC12A4
chr16	68269483	68269763	281	3	Prom	ESRP2
chr16	84870066	84870203	138	2	Enh	CRISPLD2
chr16	87525461	87525539	79	2	Prom	ZCCHC14
chr16	87736670	87736832	163	2	gene_B	FLJ00104
chr16	88590404	88590409	6	2	gene_B	ZFPM1,RP11-21B21.4
chr16	89034088	89034292	205	3	gene_B	CBFA2T3
chr16	89164953	89165300	348	3	gene_B	ACSF3
chr15	22546672	22546687	16	2	inter_G
chr15	40268687	40268777	91	2	gene_B	EIF2AK4
chr15	41803428	41803850	423	4	gene_B	LTK
chr15	59157075	59157579	505	4	Prom	RP11-30K9.5
chr15	69590937	69591110	174	2	Prom	RP11-352D13.6,PAQR5
chr15	89178776	89178856	81	2	Prom	ISG20
chr15	89940260	89940505	246	2	inter_G
chr14	20611696	20612220	525	2	Prom	OR4N5
chr14	23835212	23835595	384	2	Prom	EFS
chr14	91751731	91751773	43	2	Prom	CCDC88C
chr14	92981121	92981227	107	2	Prom	RIN3
chr14	94405267	94405681	415	3	Prom	RP11-131H24.4
chr14	101035818	101036322	505	4	Prom	BEGAIN
chr14	101831160	101831332	173	2	inter_G
chr14	102027660	102027677	18	2	Prom	DIO3OS,DIO3
chr14	103367306	103367858	553	4	gene_B	TRAF3
chr14	104171313	104172109	797	4	gene_B	XRCC3
chr14	104940369	104940939	571	5	inter_G
chr14	106855077	106855090	14	2	inter_G
chr13	20805443	20805460	18	2	Prom	GJB6
chr13	20968690	20969084	395	3	inter_G
chr13	20989142	20989349	208	2	gene_B	CRYL1
chr13	21893289	21893420	132	2	gene_B	LINC00539
chr13	28673714	28673762	49	2	Prom	FLT3
chr13	49792767	49793054	288	2	inter_G
chr13	50707586	50707753	168	2	gene_B	DLEU1
chr13	100218136	100219013	878	4	inter_G
chr12	3069765	3070406	642	2	Prom	TEAD4
chr12	4488800	4488893	94	2	Prom	FGF23
chr12	6165683	6166028	346	2	gene_B	VWF
chr12	41087459	41087520	62	2	gene_B	CNTN1
chr12	49783072	49783097	26	2	gene_B	SPATS2
chr12	56732427	56732447	21	2	Prom	IL23A
chr12	56732721	56732723	3	2	Prom	IL23A
chr12	58011764	58011875	112	3	Prom	AC025165.8
chr12	58022542	58022620	79	2	gene_B	B4GALNT1
chr12	66270387	66271002	616	2	gene_B	HMGA2,RP11-366L20.2
chr12	104697220	104697224	5	2	Prom	EID3
chr12	104697514	104697545	32	4	Prom	EID3
chr12	110044531	110044639	109	2	inter_G
chr12	130529394	130529673	280	4	Prom	RP11-474D1.4,RP11-474D1.3
chr12	133185615	133185630	16	2	inter_G
chr11	457256	457304	49	3	gene_B	PTDSS2
chr11	2846716	2846932	217	2	gene_B	KCNQ1
chr11	5959923	5960015	93	3	Prom	AC025016.1
chr11	6592066	6592745	680	4	gene_B	DNHD1
chr11	8361190	8361530	341	3	inter_G
chr11	10715175	10715221	47	5	Prom	MRVI1
chr11	18433732	18433745	14	2	Prom	LDHC
chr11	32448067	32448293	227	2	gene_B	WT1
chr11	32449254	32450244	991	7	gene_B	WT1
chr11	32451777	32452771	995	8	Prom	WT1
chr11	32454216	32454718	503	2	gene_B	WT1
chr11	44541905	44541999	95	2	inter_G
chr11	58736081	58736104	24	2	gene_B	RP11-142C4.6
chr11	61049230	61049251	22	2	gene_B	VWCE
chr11	63827361	63828039	679	5	Prom	RP11-21A7A.2
chr11	64405919	64405993	75	2	gene_B	NRXN2
chr11	68138269	68138505	237	2	Enh	LRP5
chr11	68517804	68518048	245	2	Prom	MTL5
chr11	68781279	68781357	79	2	Prom	MRGPRF
chr11	69785829	69785905	77	2	inter_G
chr11	72533487	72533664	178	2	gene_B	ATG16L2
chr11	77907332	77907656	325	2	Prom	USP35
chr11	85645743	85646010	268	2	inter_G
chr11	86142478	86142587	110	2	Prom	RP11-317J19.1
chr11	111789613	111789693	81	2	Prom	C11orf52
chr11	113660756	113660932	177	2	Prom	ATF4P4
chr11	118097038	118097056	19	2	inter_G
chr11	126286452	126286828	377	3	Enh
chr11	129992297	129992359	63	2	gene_B	APLP2
chr10	8098328	8099018	691	2	Enh	GATA3
chr10	8101307	8101566	260	4	Prom	GATA3
chr10	11912126	11912410	285	2	Prom	PROSER2
chr10	18549778	18550033	256	2	Prom	RP11-109I13.2,CACNB2
chr10	18689378	18689503	126	5	Prom	CACNB2
chr10	21799143	21799395	253	3	Enh
chr10	22623460	22623548	89	2	Enh
chr10	22766143	22766320	178	2	inter_G
chr10	38015525	38015579	55	2	inter_G
chr10	43522143	43522343	201	3	inter_G
chr10	45720040	45720134	95	2	inter_G
chr10	73565625	73565688	64	2	gene_B	CDH23
chr10	76803361	76803925	565	4	gene_B	DUPD1
chr10	77871958	77872170	213	3	gene_B	C10orf11
chr10	80141089	80141181	93	2	inter_G
chr10	93805441	93805682	242	3	inter_G
chr10	101825118	101825185	68	2	gene_B	CPN1
chr10	114713024	114713187	164	3	gene_B	TCF7L2
chr10	115370894	115370978	85	2	gene_B	NRAP
chr10	121577971	121578639	669	5	Prom	INPP5F
chr10	134893591	134893675	85	2	gene_B	GPR123
chr10	135278717	135279147	431	5	gene_B	SPRN,RP11-108K14.4
chr9	68377422	68377657	236	2	Enh
chr9	100070007	100070142	136	2	Prom	CCDC180
chr9	130700442	130700866	425	2	Prom	DPM2,RP11-203J24.8
chr9	133710056	133711284	1229	6	Prom	ABL1
chr9	137659754	137660670	917	3	gene_B	COL5A1
chr8	496327	496440	114	2	Prom	TDRP
chr8	15094107	15094380	274	2	gene_B	SGCZ
chr8	52321814	52322009	196	2	gene_B	PXDNL
chr8	57030408	57030880	473	3	inter_G
chr8	61835620	61835848	229	3	gene_B	AC022182.1
chr8	67454546	67454892	347	5	Enh
chr8	95962371	95962463	93	3	Prom	TP53INP1,RP11-347C18.3
chr8	124217698	124217896	199	3	gene_B	FAM83A
chr8	124219425	124219575	151	2	gene_B	FAM83A
chr8	142316072	142316216	145	2	gene_B	SLC45A4
chr8	143580965	143581481	517	3	gene_B	BAI1
chr8	143751796	143751801	6	2	Prom	PSCA
chr8	144965509	144965577	69	2	inter_G
chr7	751233	751331	99	2	Prom	PRKAR1B
chr7	1102138	1102177	40	2	Enh	C7orf50
chr7	1883139	1883420	282	4	Prom	MIR4655
chr7	28448103	28448200	98	2	Prom	CREB5
chr7	29923339	29923883	545	5	gene_B	WIPF3
chr7	43803803	43804002	200	2	gene_B	BLVRA
chr7	45002287	45002919	633	4	gene_B	MYO1G
chr7	70061508	70061616	109	2	gene_B	AUTS2
chr7	92238086	92238248	163	4	gene_B	CDK6
chr7	101936318	101936362	45	2	Prom	MIR4285
chr7	127910927	127911367	441	4	inter_G
chr7	128555896	128556140	245	2	inter_G
chr7	149112887	149112961	75	3	inter_G
chr7	149389929	149389941	13	2	inter_G
chr7	150264311	150264987	677	3	Prom	GIMAP4
chr7	158905377	158905536	160	2	gene_B	VIPR2
chr6	4079342	4079350	9	2	Prom	FAM217A,C6orf201
chr6	20032627	20032755	129	2	inter_G
chr6	24910562	24911001	440	3	Prom	FAM65B
chr6	24911204	24911553	350	9	Prom	FAM65B
chr6	26017939	26018058	120	3	Prom	HIST1H1A
chr6	26018084	26018127	44	2	Prom	HIST1H1A
chr6	26225258	26225268	11	2	Prom	HIST1H3E
chr6	28227068	28227127	60	6	Prom	ZKSCAN4,NKAPL
chr6	29795501	29795583	83	3	Prom	HLA-G
chr6	29894050	29894162	113	2	inter_G
chr6	30042260	30042272	13	2	gene_B	RNF39
chr6	30095174	30095248	75	5	inter_G
chr6	30095341	30095349	9	2	inter_G
chr6	30138178	30138213	36	2	gene_B	TRIM15
chr6	30228243	30228254	12	3	Prom	HLA-L
chr6	30459512	30459540	29	2	gene_B	HLA-E
chr6	31760593	31760796	204	7	gene_B	VARS
chr6	32118204	32118457	254	14	Prom	PRRT1
chr6	33400505	33400543	39	3	Prom	SYNGAP1
chr6	33401480	33401542	63	5	gene_B	SYNGAP1
chr6	34024220	34024479	260	4	gene_B	GRM4
chr6	53530570	53530600	31	2	Prom	KLHL31
chr6	74009041	74009455	415	2	gene_B	KHDC1,RP11-398K22.12
chr6	74063982	74064047	66	2	Prom	DPPA5
chr6	74104426	74104801	376	4	Prom	OOEP,snoU13,DDX43
chr6	82459006	82459454	449	2	gene_B	FAM46A
chr6	109615419	109615455	37	2	Prom	CCDC162P
chr6	110720918	110721138	221	2	gene_B	DDO
chr6	164506861	164506981	121	3	Prom	RP1-155D22.2
chr5	2750163	2750203	41	2	Enh	IRX2
chr5	36302094	36302349	256	2	Prom	RANBP3L
chr5	42812244	42812334	91	2	Prom	SEPP1
chr5	42953543	42953590	48	2	inter_G
chr5	67483678	67483833	156	2	inter_G
chr5	78365647	78365691	45	3	Prom	DMGDH,BHMT2
chr5	78407509	78407566	58	5	Prom	BHMT
chr5	78985425	78985900	476	10	Prom	CMYA5
chr5	92928458	92928615	158	2	Prom	NR2F1
chr5	98175255	98175367	113	2	Enh
chr5	132083532	132083691	160	2	Prom	CCNI2
chr5	134364717	134364968	252	2	gene_B	PITX1
chr5	134813213	134813329	117	2	inter_G
chr5	139062471	139062493	23	2	gene_B	CXXC5
chr5	140176361	140176585	225	2	gene_B	PCDHA1,PCDHA2
chr5	140181058	140181074	17	2	Prom	PCDHA3
chr5	140182129	140182627	499	2	gene_B	PCDHA1,PCDHA2,PCDHA3
chr5	140215762	140215806	45	2	gene_B	PCDHA1,PCDHA2,PCDHA3,PCDHA4,PCDHA5,PCDHA6,PCDHA7
chr5	140229827	140230251	425	2	gene_B	PCDHA1,PCDHA2,PCDHA3,PCDHA4,PCDHA5,PCDHA6,PCDHA7,PCDHA8,PCDHA9
chr5	140237151	140237485	335	2	gene_B	PCDHA1,PCDHA2,PCDHA3,PCDHA4,PCDHA5,PCDHA6,PCDHA7,PCDHA8,PCDHA9,PCDHA10
chr5	140256422	140256817	396	2	gene_B	PCDHA1,PCDHA2,PCDHA3,PCDHA4,PCDHA5,PCDHA6,PCDHA7,PCDHA8,PCDHA9,PCDHA10,PCDHA11,PCDHA12
chr5	140595072	140595291	220	2	gene_B	PCDHB13
chr5	140683632	140683681	50	3	Prom	SLC25A2
chr5	140683737	140683767	31	2	Prom	SLC25A2
chr5	140712441	140712459	19	2	gene_B	PCDHGA1
chr5	140753415	140753418	4	2	Prom	PCDHGA6
chr5	140753531	140753542	12	3	Prom	PCDHGA6
chr5	140764679	140764748	70	2	gene_B	PCDHGA1,PCDHGA2,PCDHGA3,PCDHGB1,PCDHGA4,PCDHGB2,PCDHGA5,PCDHGB3,PCDHGA6,PCDHGA7
chr5	140768999	140769170	172	2	gene_B	PCDHGA1,PCDHGA2,PCDHGA3,PCDHGB1,PCDHGA4,PCDHGB2,PCDHGA5,PCDHGB3,PCDHGA6,PCDHGA7,PCDHGB4
chr5	140772286	140772512	227	2	Prom	PCDHGA8
chr5	140789708	140789745	38	2	gene_B	PCDHGA1,PCDHGA2,PCDHGA3,PCDHGB1,PCDHGA4,PCDHGB2,PCDHGA5,PCDHGB3,PCDHGA6,PCDHGA7,PCDHGB4,PCDHGA8,PCDHGA9,PCDHGB6
chr5	140794962	140794993	32	2	gene_B	PCDHGA1,PCDHGA2,PCDHGA3,PCDHGB1,PCDHGA4,PCDHGB2,PCDHGA5,PCDHGB3,PCDHGA6,PCDHGA7,PCDHGB4,PCDHGA8,PCDHGA9,PCDHGB6,PCDHGA10
chr5	140796240	140796892	653	2	Prom	PCDHGB7
chr5	140798971	140799572	602	4	gene_B	PCDHGA1,PCDHGA2,PCDHGA3,PCDHGB1,PCDHGA4,PCDHGB2,PCDHGA5,PCDHGB3,PCDHGA6,PCDHGA7,PCDHGB4,PCDHGA8,PCDHGA9,PCDHGB6,PCDHGA10,PCDHGB7
chr5	140802669	140802804	136	2	gene_B	PCDHGA1,PCDHGA2,PCDHGA3,PCDHGB1,PCDHGA4,PCDHGB2,PCDHGA5,PCDHGB3,PCDHGA6,PCDHGA7,PCDHGB4,PCDHGA8,PCDHGA9,PCDHGB6,PCDHGA10,PCDHGB7,PCDHGA11
chr5	140807225	140807490	266	3	gene_B	PCDHGA1,PCDHGA2,PCDHGA3,PCDHGB1,PCDHGA4,PCDHGB2,PCDHGA5,PCDHGB3,PCDHGA6,PCDHGA7,PCDHGB4,PCDHGA8,PCDHGA9,PCDHGB6,PCDHGA10,PCDHGB7,PCDHGA11,PCDHGB8P
chr5	140807787	140808068	282	2	gene_B	PCDHGA1,PCDHGA2,PCDHGA3,PCDHGB1,PCDHGA4,PCDHGB2,PCDHGA5,PCDHGB3,PCDHGA6,PCDHGA7,PCDHGB4,PCDHGA8,PCDHGA9,PCDHGB6,PCDHGA10,PCDHGB7,PCDHGA11,PCDHGB8P
chr5	149546335	149546471	137	4	Prom	CDX1
chr5	149669368	149669414	47	2	Prom	CAMK2A
chr5	154071076	154071247	172	3	Enh
chr5	172097064	172097289	226	2	gene_B	NEURL1B
chr5	172110477	172110579	103	3	gene_B	NEURL1B
chr5	176559558	176559563	6	2	Prom	NSD1
chr5	176759081	176759170	90	2	gene_B	LMAN2
chr5	176937350	176937446	97	3	Prom	DOK3
chr5	178986404	178986620	217	3	Prom	RUFY1
chr5	180622446	180622643	198	2	Prom	CTC-338M12.6
chr4	206232	206562	331	5	Prom	ZNF876P
chr4	778827	779230	404	4	gene_B	CPLX1
chr4	1550089	1550194	106	2	inter_G
chr4	4329441	4329511	71	2	gene_B	RP11-265O12.1
chr4	4763372	4763596	225	2	inter_G
chr4	6659735	6659805	71	2	inter_G
chr4	7941792	7941837	46	3	Prom	AFAP1
chr4	10460009	10460237	229	2	Prom	ZNF518B
chr4	16086023	16086085	63	3	Prom	PROM1
chr4	17643702	17643749	48	2	gene_B	FAM184B
chr4	40632788	40632860	73	3	Prom	RBM47
chr4	40752838	40752895	58	2	Prom	NSUN7
chr4	41879651	41880440	790	3	inter_G
chr4	77341841	77341912	72	2	gene_B	CCDC158
chr4	81128234	81128690	457	3	inter_G
chr4	111397179	111397190	12	2	Prom	ENPEP
chr4	122854168	122854330	163	2	Prom	TRPC3
chr4	154125594	154125681	88	3	Prom	TRIM2
chr4	165898707	165898825	119	2	Prom	TRIM61
chr3	10806243	10806370	128	3	Prom	LINC00606
chr3	46618597	46619158	562	4	Prom	TDGF1
chr3	49236808	49236918	111	4	Prom	CCDC36
chr3	50487955	50488230	276	4	Enh	CACNA2D2
chr3	52351859	52351963	105	2	gene_B	DNAH1
chr3	140814055	140814133	79	2	Enh	SPSB4
chr3	147096098	147096130	33	2	inter_G
chr3	156838096	156838228	133	4	gene_B	LINC00880
chr3	160167977	160167990	14	2	Prom	RP11-432B6.3,TRIM59
chr3	184056553	184056618	66	2	Prom	FAM131A
chr3	194014592	194015171	580	4	inter_G
chr3	195943198	195943345	148	2	Prom	SLC51A
chr2	383369	383401	33	2	inter_G
chr2	1480944	1481097	154	2	gene_B	TPO
chr2	7171963	7171998	36	2	Enh	RNF144A
chr2	25390385	25390540	156	4	Prom	POMC
chr2	27531124	27531163	40	2	Prom	UCN
chr2	27665017	27665543	527	9	Prom	KRTCAP3
chr2	31806755	31806767	13	2	Prom	SRD5A2
chr2	62797865	62797926	62	3	inter_G
chr2	68545995	68546038	44	2	Prom	CNRIP1
chr2	73496203	73496909	707	2	gene_B	FBXO41
chr2	74729100	74729279	180	2	Prom	LBX2,RP11-523H20.3,LBX2-AS1
chr2	97166341	97166422	82	2	gene_B	NEURL3
chr2	98340425	98340921	497	4	Prom	ZAP70
chr2	111979319	111979398	80	2	inter_G
chr2	114048868	114049041	174	3	inter_G
chr2	121269292	121269348	57	2	inter_G
chr2	121499644	121499710	67	2	inter_G
chr2	121625208	121625577	370	2	Prom	RP11-297J22.1
chr2	121776314	121776604	291	3	inter_G
chr2	198029141	198029332	192	3	Enh	ANKRD44
chr2	202901045	202901470	426	5	gene_B	FZD7
chr2	219737392	219738226	835	2	gene_B	WNT6
chr2	219738529	219738732	204	3	gene_B	WNT6
chr2	233390771	233390859	89	3	Prom	CHRND
chr2	233404220	233404477	258	2	Prom	CHRNG
chr2	241496830	241497060	231	2	Prom	ANKMY1
chr2	241936844	241937034	191	3	inter_G
chr2	242801046	242801252	207	2	Prom	PDCD1
chr2	242808479	242808907	429	4	inter_G
chr1	949850	949893	44	2	gene_B	ISG15
chr1	1100035	1100126	92	2	inter_G
chr1	1982688	1982791	104	2	inter_G
chr1	2885085	2885244	160	4	inter_G
chr1	2987914	2987961	48	2	gene_B	PRDM16
chr1	2989085	2989307	223	2	Enh	PRDM16
chr1	3239916	3240227	312	3	gene_B	PRDM16
chr1	3634811	3635100	290	5	Enh	TP73
chr1	9714843	9714845	3	2	Prom	C1orf200
chr1	12600225	12600529	305	3	Enh
chr1	17475832	17476074	243	2	inter_G
chr1	22580632	22581534	903	2	inter_G
chr1	24126017	24126076	60	3	Prom	GALE
chr1	26487737	26488053	317	3	gene_B	FAM110D
chr1	26527870	26527928	59	3	gene_B	CATSPER4
chr1	28241577	28241681	105	2	Prom	RPA2
chr1	33219998	33220274	277	2	Prom	KIAA1522
chr1	38022359	38022384	26	2	Prom	DNALI1
chr1	38022522	38022607	86	3	Prom	DNALI1
chr1	39547881	39547918	38	2	Prom	MACF1
chr1	43472972	43473460	489	4	Enh
chr1	44402353	44402422	70	2	Prom	ARTN
chr1	46940325	46940516	192	3	gene_B	LINC00505
chr1	46958475	46958628	154	2	inter_G
chr1	46958856	46959349	494	2	inter_G
chr1	47882936	47883234	299	2	gene_B	FOXE3
chr1	59043255	59043280	26	2	Prom	TACSTD2
chr1	86081701	86081894	194	3	inter_G
chr1	120439014	120439036	23	2	Prom	ADAM30
chr1	156046344	156046832	489	3	Prom	AL355388.1
chr1	156646065	156646485	421	3	Prom	NES
chr1	157948816	157948893	78	3	inter_G
chr1	200842145	200842282	138	2	Prom	GPR25
chr1	209570949	209571889	941	2	inter_G
chr1	221064953	221065148	196	2	inter_G
chr1	223743086	223743126	41	2	gene_B	CAPN8
chr1	244094869	244094885	17	2	gene_B	RP11-278H7.1

## Sheet: HypoM DMR CP-CML CD34+ CD15-
chromosome	start	end	width	N probes	genomic features	Gene
chr22	21369411	21369610	200	3	Prom	TUBA3FP,P2RX6
chr22	22020012	22020025	14	2	Prom	PPIL2
chr22	22901648	22901661	14	2	Prom	PRAME,LL22NC03-63E9.3
chr22	22901857	22901880	24	2	Prom	PRAME,LL22NC03-63E9.3
chr22	26875806	26876075	270	3	Prom	HPS4
chr22	27834439	27834629	191	3	inter_G
chr22	37584018	37585549	1532	5	Prom	C1QTNF6
chr22	39634647	39635187	541	2	gene_B	PDGFB
chr22	43525330	43525679	350	3	gene_B	BIK
chr22	45125395	45126040	646	4	gene_B	PRR5,PRR5-ARHGAP8,ARHGAP8
chr22	46449430	46449461	32	2	Prom	C22orf26,RP6-109B7.5,RP6-109B7.3,FLJ27365
chr22	46449752	46449981	230	3	Prom	C22orf26,RP6-109B7.5,RP6-109B7.3,FLJ27365
chr22	46451214	46451518	305	3	Prom	RP6-109B7.3
chr22	46463543	46463747	205	2	gene_B	FLJ27365,RP6-109B7.4
chr22	46469091	46471442	2352	5	Enh	FLJ27365
chr22	46770644	46770870	227	2	gene_B	CELSR1
chr22	49765054	49765138	85	2	inter_G
chr21	31310508	31310605	98	2	gene_B	GRIK1
chr21	35320596	35320667	72	2	Prom	LINC00649
chr21	37451666	37451849	184	2	Prom	SETD4
chr21	43823749	43824262	514	7	Prom	UBASH3A
chr21	43919801	43919853	53	2	Prom	SLC37A1
chr21	46875142	46875433	292	4	Prom	COL18A1
chr21	46898764	46898789	26	2	gene_B	COL18A1
chr20	749336	749620	285	5	Prom	SLC52A3
chr20	3052115	3052345	231	8	Prom	OXT
chr20	17943403	17943971	569	3	Prom	SNX5,SNORD17
chr20	19191145	19191526	382	2	inter_G
chr20	30308440	30309717	1278	5	Prom	BCL2L1,AL160175.1
chr20	33413709	33413713	5	2	Prom	NCOA6
chr20	45318890	45319455	566	3	Prom	TP53RK,RP1-28H20.3
chr20	54968604	54968626	23	2	Prom	CSTF1
chr20	56286671	56286697	27	2	Prom	PMEPA1
chr20	58570133	58570200	68	2	Prom	CDH26
chr20	62200091	62200711	621	5	Prom	HELZ2
chr20	62328084	62328427	344	3	Prom	TNFRSF6B
chr19	427162	427263	102	2	gene_B	SHC2
chr19	681420	681815	396	3	Prom	FSTL3
chr19	827715	827843	129	5	Prom	AZU1
chr19	840737	840795	59	2	Prom	PRTN3
chr19	863226	863244	19	2	gene_B	CFD
chr19	940967	941126	160	2	gene_B	ARID3A
chr19	2327692	2327696	5	2	Prom	LSM7,SPPL2B
chr19	2491255	2491825	571	2	inter_G
chr19	3811002	3811194	193	3	gene_B	ZFR2
chr19	4090224	4090587	364	4	gene_B	MAP2K2
chr19	5799340	5799467	128	3	inter_G
chr19	8117875	8117898	24	2	Prom	CCL25
chr19	10216651	10216676	26	2	Prom	PPAN-P2RY11,PPAN
chr19	10415557	10416150	594	2	gene_B	ZGLP1,CTD-2369P2.10,FDX1L
chr19	10655622	10655686	65	2	Prom	ATG4D
chr19	12251893	12251917	25	2	Prom	ZNF20
chr19	12998426	12998435	10	2	Prom	KLF1
chr19	13951481	13951845	365	2	inter_G
chr19	14491737	14491899	163	2	Prom	CD97
chr19	15391832	15391927	96	2	Prom	BRD4
chr19	15530606	15530630	25	2	Prom	AKAP8L
chr19	16830613	16830749	137	4	Prom	NWD1
chr19	18873222	18873268	47	2	gene_B	CRTC1
chr19	42750575	42751128	554	2	Enh	AC006486.9
chr19	43709754	43710277	524	2	Prom	PSG4
chr19	45927585	45927594	10	2	Prom	ERCC1
chr19	46284983	46285434	452	3	Prom	DMPK
chr19	47260078	47260132	55	2	gene_B	FKRP
chr19	47839132	47839187	56	2	gene_B	C5AR2
chr19	49224033	49224165	133	2	gene_B	RASIP1
chr19	50192625	50193021	397	3	Prom	CTB-33G10.6,ADM5
chr19	51858208	51858276	69	2	gene_B	ETFB,CTD-2616J11.11
chr19	54327404	54327437	34	2	Prom	NLRP12
chr19	54369015	54369133	119	2	Prom	AC008440.10,MYADM
chr19	55417390	55417500	111	4	Prom	NCR1
chr19	55549414	55549842	429	8	Prom	GP6
chr19	55586493	55586676	184	2	Prom	EPS8L1
chr18	615471	615496	26	2	gene_B	CLUL1
chr18	3220273	3220532	260	2	Prom	MYOM1
chr18	7038746	7038943	198	2	gene_B	LAMA1
chr18	9885797	9885809	13	2	Prom	TXNDC2
chr18	11850139	11850153	15	3	Enh	GNAL
chr18	43304007	43304452	446	3	Prom	SLC14A1
chr18	44626898	44627440	543	2	gene_B	KATNAL2
chr18	60903834	60904237	404	2	Enh	BCL2
chr18	72166303	72166324	22	2	Prom	CNDP2
chr18	74845154	74845706	553	3	Prom	MBP
chr18	77286260	77287213	954	2	gene_B	NFATC1
chr17	998432	998504	73	2	Enh	ABR
chr17	1094496	1094555	60	2	inter_G
chr17	1466709	1466715	7	3	Prom	PITPNA
chr17	1521312	1521405	94	2	Enh	SLC43A2
chr17	1633714	1633745	32	2	Prom	WDR81
chr17	1839990	1840546	557	2	gene_B	RTN4RL1
chr17	3705765	3705875	111	2	Prom	CTD-3195I5.5
chr17	3872385	3872418	34	2	inter_G
chr17	4835476	4835627	152	3	Prom	GP1BA
chr17	5138259	5138634	376	2	Prom	SCIMP
chr17	6983991	6984106	116	2	Prom	CLEC10A
chr17	7482456	7482694	239	3	Prom	CD68
chr17	7991169	7991541	373	2	Prom	ALOX12B,MIR4314
chr17	8771141	8772067	927	3	Prom	PIK3R6
chr17	17684010	17684240	231	2	gene_B	RAI1
chr17	19438221	19438253	33	2	gene_B	SLC47A1
chr17	25707535	25707968	434	2	inter_G
chr17	35870705	35870940	236	2	Prom	DUSP14
chr17	36885900	36885965	66	2	Prom	CISD3
chr17	38084377	38084459	83	3	Prom	ORMDL3,RP11-387H17.4
chr17	39704454	39705046	593	2	Enh
chr17	39781997	39782091	95	2	Enh	JUP
chr17	40489513	40489785	273	5	gene_B	STAT3
chr17	40799848	40800053	206	2	inter_G
chr17	41739806	41739926	121	2	Prom	MEOX1
chr17	45286354	45286609	256	2	Prom	MYL4
chr17	46507895	46508097	203	2	Prom	SKAP1
chr17	46622715	46622899	185	2	Prom	HOXB2,HOXB-AS1
chr17	46676099	46676375	277	3	gene_B	HOXB-AS3,HOXB3,HOXB6
chr17	47093955	47094252	298	3	gene_B	IGF2BP1
chr17	56605391	56605468	78	2	Prom	2004-09-01
chr17	65471303	65471347	45	3	Enh	PITPNC1
chr17	72951240	72951370	131	2	gene_B	HID1
chr17	73032613	73033009	397	2	Enh	KCTD2
chr17	74844962	74845007	46	2	inter_G
chr17	75315837	75315868	32	2	Prom	2009-09-01
chr17	75318655	75318882	228	3	Prom	2009-09-01
chr17	76564972	76565078	107	3	gene_B	DNAH17
chr17	76850266	76850277	12	2	gene_B	TIMP2
chr17	76965347	76965407	61	2	inter_G
chr17	77474192	77474395	204	2	gene_B	RBFOX3
chr17	77895596	77896584	989	7	gene_B	RP11-353N14.5,RP11-353N14.4
chr17	77901030	77901317	288	4	Prom	RP11-353N14.5
chr17	77952109	77952247	139	2	gene_B	TBC1D16
chr17	79004947	79005047	101	2	gene_B	BAIAP2-AS1
chr17	79068856	79068961	106	2	Enh	BAIAP2
chr17	79109729	79110023	295	4	Prom	RP11-149I9.2
chr17	79269884	79269886	3	2	Prom	SLC38A10
chr17	79283300	79283390	91	2	Prom	LINC00482
chr17	79623603	79623626	24	2	Prom	PDE6G
chr17	79877314	79877389	76	2	gene_B	MAFG
chr17	80261086	80261212	127	2	inter_G
chr17	80273242	80273322	81	3	gene_B	CD7
chr17	80297128	80297270	143	4	Enh
chr17	80358829	80358876	48	3	Prom	RP13-20L14.4
chr17	80545125	80545175	51	2	gene_B	FOXK2
chr17	80581701	80581925	225	3	gene_B	WDR45B
chr17	80740808	80740950	143	2	gene_B	TBCD
chr16	450970	451040	71	2	Prom	DECR2
chr16	875410	875626	217	3	inter_G
chr16	1217652	1217857	206	2	gene_B	CACNA1H
chr16	1297351	1297816	466	3	inter_G
chr16	10837135	10837274	140	2	Prom	NUBP1
chr16	11219954	11220376	423	3	Prom	CLEC16A
chr16	15787920	15787957	38	3	gene_B	NDE1
chr16	31539169	31539234	66	2	Prom	AHSP
chr16	49732224	49732623	400	4	gene_B	ZNF423
chr16	50701499	50701535	37	2	gene_B	RP11-401P9.5,SNX20
chr16	67360256	67360300	45	2	Prom	KCTD19,LRRC36
chr16	67515916	67516493	578	5	Prom	ATP6V0D1,RP11-297D21.4
chr16	72955250	72955295	46	2	gene_B	ZFHX3
chr16	75282051	75282094	44	2	Prom	BCAR1
chr16	85253980	85254209	230	3	inter_G
chr16	85363117	85363174	58	2	inter_G
chr16	85393998	85394177	180	2	inter_G
chr16	85414644	85414689	46	2	inter_G
chr16	85551478	85551748	271	3	inter_G
chr16	85600235	85600639	405	3	Enh
chr16	85622205	85622276	72	2	inter_G
chr16	87682036	87682142	107	2	gene_B	JPH3
chr16	87757018	87757033	16	2	Enh	KLHDC4
chr16	87904547	87904580	34	2	inter_G
chr16	87952610	87952767	158	2	Enh	CA5A
chr16	88540349	88540396	48	2	gene_B	ZFPM1
chr16	88558065	88558237	173	3	Enh	ZFPM1
chr16	88564112	88564747	636	4	gene_B	ZFPM1
chr16	89734986	89735184	199	2	gene_B	SPATA33
chr15	27083993	27083996	4	2	gene_B	GABRB3
chr15	33360195	33360271	77	4	Prom	FMN1
chr15	34260555	34260719	165	2	Prom	CHRM5
chr15	40642998	40643142	145	2	Prom	PHGR1
chr15	40802888	40803416	529	3	Enh	RP11-111A22.1
chr15	42567973	42568411	439	2	gene_B	GANC
chr15	43513306	43513563	258	3	Prom	EPB42
chr15	45028083	45028270	188	4	Prom	TRIM69
chr15	48935514	48936335	822	3	gene_B	FBN1
chr15	52030685	52030746	62	2	Prom	LYSMD2
chr15	75019203	75019251	49	2	Enh
chr15	75019302	75019376	75	2	Enh
chr15	78526804	78527410	607	5	Prom	ACSBG1
chr15	81475061	81475638	578	2	inter_G
chr15	82334984	82336202	1219	5	Prom	AC026956.1
chr15	83477608	83477712	105	2	Prom	WHAMM
chr15	90727560	90727570	11	2	Prom	SEMA4B
chr15	93351847	93351914	68	2	Prom	CTD-2313J17.1
chr15	101777761	101777800	40	2	gene_B	CHSY1
chr14	23479657	23479664	8	2	Prom	C14orf93
chr14	23624363	23624377	15	2	Prom	SLC7A8
chr14	23846456	23846479	24	2	Prom	CMTM5
chr14	24801073	24801301	229	3	gene_B	ADCY4
chr14	51026600	51026681	82	2	Prom	ATL1
chr14	77647063	77647704	642	3	Prom	TMEM63C
chr14	88621424	88621579	156	3	gene_B	RP11-753D20.1
chr14	91281552	91281948	397	3	Prom	TTC7B
chr14	91579859	91580142	284	3	Prom	C14orf159
chr14	93652954	93653027	74	2	gene_B	TMEM251,RP11-371E8.4
chr14	99664243	99664279	37	2	gene_B	BCL11B
chr14	100613518	100613692	175	2	gene_B	DEGS2
chr14	100658902	100658948	47	2	inter_G
chr14	101192852	101192860	9	2	Prom	DLK1
chr14	101317620	101317819	200	3	Prom	MIR770
chr14	101513595	101514051	457	3	Prom	MIR487B,MIR539,MIR889,MIR544A
chr14	103565867	103566172	306	3	Prom	EXOC3L4
chr14	104190678	104190750	73	2	gene_B	ZFYVE21
chr14	104625249	104625468	220	2	gene_B	KIF26A
chr14	104668772	104668845	74	2	inter_G
chr14	105126275	105126372	98	2	inter_G
chr14	105619511	105619634	124	2	gene_B	RP11-44N21.4,JAG2
chr14	105945685	105945699	15	2	gene_B	CRIP2
chr14	105973846	105973925	80	2	inter_G
chr13	19921076	19921238	163	2	inter_G
chr13	34251128	34251239	112	2	Prom	RP11-141M1.3
chr13	46757395	46757415	21	2	Prom	LCP1
chr13	47470793	47470857	65	2	Prom	HTR2A
chr13	76334583	76334866	284	4	Prom	LMO7
chr13	76444831	76445055	225	3	Prom	C13orf45
chr13	99218287	99218657	371	2	gene_B	STK24
chr13	111061859	111062287	429	4	Enh	COL4A2
chr13	112075959	112076036	78	3	inter_G
chr13	112860420	112860456	37	2	inter_G
chr13	113305704	113305901	198	2	gene_B	C13orf35
chr13	113565136	113565214	79	2	gene_B	MCF2L
chr13	113656117	113656424	308	3	Prom	MCF2L
chr13	114261869	114261934	66	2	Enh	TFDP1
chr12	630773	630892	120	2	gene_B	B4GALNT3
chr12	772529	772688	160	2	Prom	NINJ2
chr12	1025529	1025755	227	3	Prom	RAD52
chr12	1609470	1609490	21	2	inter_G
chr12	2045722	2045810	89	3	Prom	LINC00940
chr12	6419409	6419412	4	2	Prom	PLEKHG6
chr12	6755816	6756088	273	2	Prom	ACRBP
chr12	7167781	7167900	120	2	Prom	C1S
chr12	7168056	7168545	490	2	Prom	C1S
chr12	9217669	9217769	101	4	Prom	LINC00612,A2M-AS1
chr12	9217907	9218039	133	2	Prom	LINC00612,A2M-AS1
chr12	14996515	14996587	73	5	Prom	ART4
chr12	15039397	15039432	36	2	Prom	MGP
chr12	25103173	25103643	471	2	Prom	BCAT1
chr12	31798865	31799118	254	3	Prom	METTL20
chr12	54688344	54689916	1573	4	Prom	NFE2
chr12	56121015	56121485	471	2	Prom	CD63
chr12	56324915	56325149	235	3	Prom	DGKA
chr12	58210661	58210716	56	2	Prom	AVIL
chr12	71113067	71113149	83	2	gene_B	PTPRR
chr12	72148251	72148281	31	2	Prom	RAB21
chr12	86229804	86230367	564	4	Prom	RASSF9
chr12	89742886	89743281	396	2	gene_B	DUSP6
chr12	89748821	89748932	112	2	inter_G
chr12	93962487	93963292	806	2	Prom	SOCS2
chr12	94070475	94070836	362	3	Prom	CRADD
chr12	104565784	104565846	63	3	gene_B	RP11-818F20.4
chr12	110252616	110252831	216	3	Prom	TRPV4
chr12	113587581	113587690	110	2	Prom	CCDC42B
chr12	117482953	117483006	54	2	gene_B	TESC
chr12	122019110	122019117	8	2	Prom	KDM2B,RP13-941N14.1
chr12	124393772	124393913	142	2	gene_B	DNAH10
chr12	125258948	125259531	584	4	Enh
chr12	130818957	130819504	548	4	inter_G
chr12	131303194	131303247	54	2	gene_B	STX2
chr12	132652459	132652520	62	3	inter_G
chr12	132654924	132654984	61	2	inter_G
chr12	133133512	133133572	61	2	gene_B	FBRSL1
chr12	133134938	133135463	526	3	gene_B	FBRSL1
chr11	313267	313354	88	2	Prom	IFITM1
chr11	319555	319667	113	2	Prom	RP11-326C3.11
chr11	368366	368573	208	6	Enh
chr11	719725	719828	104	2	gene_B	EPS8L2,AP006621.9
chr11	788180	788406	227	2	gene_B	CEND1
chr11	882636	882687	52	3	gene_B	CHID1
chr11	1083178	1083299	122	3	gene_B	MUC2
chr11	1297066	1297087	22	2	gene_B	TOLLIP
chr11	1325718	1325852	135	3	gene_B	TOLLIP
chr11	1884988	1885097	110	2	Prom	AC051649.12
chr11	2206157	2206268	112	2	inter_G
chr11	5645703	5645913	211	2	Prom	AC015691.13,TRIM34
chr11	7597349	7597402	54	2	Prom	PPFIBP2
chr11	20134160	20134289	130	2	Enh	NAV2
chr11	22648074	22648107	34	2	Prom	FANCF
chr11	22687589	22687660	72	3	Prom	GAS2
chr11	22688802	22689814	1013	4	Prom	GAS2
chr11	33721714	33721847	134	2	Prom	C11orf91
chr11	36397123	36397127	5	2	Prom	PRR5L
chr11	40316470	40316514	45	2	Prom	LRRC4C
chr11	43581108	43581118	11	2	Prom	MIR670
chr11	45710875	45710892	18	2	inter_G
chr11	45825448	45825485	38	4	Prom	SLC35C1
chr11	47282968	47283025	58	3	gene_B	NR1H3
chr11	57089738	57089821	84	3	Prom	TNKS1BP1
chr11	57519364	57519391	28	2	Prom	BTBD18
chr11	61159649	61159687	39	2	Prom	TMEM216
chr11	61598025	61598330	306	2	gene_B	FADS2
chr11	62647023	62647277	255	2	gene_B	SLC3A2
chr11	63448437	63448455	19	2	Prom	RTN3
chr11	63753169	63753210	42	3	Prom	OTUB1
chr11	64527414	64528569	1156	4	Prom	PYGM
chr11	65816982	65816985	4	2	Prom	GAL3ST3
chr11	66104468	66104485	18	3	Prom	RIN1
chr11	66276941	66277283	343	2	Prom	CTD-3074O7.11,BBS1
chr11	67121607	67121634	28	2	Prom	POLD4
chr11	67349590	67349641	52	3	inter_G
chr11	67417958	67418113	156	4	Prom	ACY3
chr11	67803951	67804112	162	3	gene_B	NDUFS8
chr11	67982143	67982598	456	3	Prom	SUV420H1
chr11	68747554	68747636	83	3	Prom	MRGPRD
chr11	69468863	69469626	764	9	gene_B	CCND1,ORAOV1
chr11	70563131	70563580	450	3	gene_B	SHANK2
chr11	70672841	70672878	38	4	Prom	SHANK2
chr11	76493489	76493545	57	2	Prom	RP11-21L23.3,TSKU
chr11	82095322	82095488	167	2	gene_B	RP11-179A16.1
chr11	94500612	94500749	138	2	Prom	AMOTL1
chr11	94502804	94502879	76	3	gene_B	AMOTL1
chr11	108422791	108422936	146	2	Prom	EXPH5
chr11	108423031	108423124	94	2	Prom	EXPH5
chr11	112034997	112035175	179	2	Prom	IL18
chr11	113846922	113846937	16	2	Prom	HTR3A
chr11	118437129	118437133	5	2	Prom	IFT46
chr11	123676903	123676979	77	2	Prom	OR6M1
chr11	126173246	126173548	303	4	Prom	RP11-712L6.5,DCPS
chr11	128557965	128558454	490	3	gene_B	FLI1
chr11	133928302	133928346	45	2	inter_G
chr10	369977	370009	33	2	gene_B	DIP2C
chr10	375248	375830	583	3	gene_B	DIP2C
chr10	850393	851101	709	2	inter_G
chr10	2951187	2951326	140	3	Enh
chr10	3250774	3251149	376	3	inter_G
chr10	3466795	3466852	58	2	inter_G
chr10	3824387	3824687	301	4	Prom	KLF6
chr10	6214016	6214079	64	3	Enh	PFKFB3
chr10	12648032	12648526	495	4	gene_B	CAMK1D
chr10	13091949	13092035	87	2	gene_B	CCDC3
chr10	22612797	22613360	564	2	gene_B	COMMD3-BMI1,BMI1
chr10	23383753	23384047	295	2	Prom	MSRB2
chr10	27608703	27608719	17	2	inter_G
chr10	33294676	33294750	75	2	gene_B	RP11-462L8.1
chr10	37990370	37990439	70	2	inter_G
chr10	51575592	51575763	172	3	Prom	NCOA4
chr10	71168951	71169083	133	2	Prom	TACR2
chr10	72545424	72545473	50	2	Prom	TBATA
chr10	73533891	73534338	448	4	Prom	C10orf54
chr10	75415868	75415875	8	2	Prom	SYNPO2L
chr10	93861385	93861824	440	2	gene_B	CPEB3
chr10	97049193	97049610	418	2	gene_B	PDLIM1
chr10	102046685	102046768	84	3	Prom	BLOC1S2
chr10	102107757	102107925	169	2	Prom	SCD
chr10	102821848	102822002	155	2	Prom	KAZALD1
chr10	104196206	104196541	336	5	Prom	MIR146B
chr10	105420747	105420831	85	2	Prom	SH3PXD2A
chr10	112630780	112630835	56	2	Prom	PDCD4
chr10	116307486	116307551	66	2	gene_B	ABLIM1
chr10	120788366	120788373	8	2	Prom	NANOS1
chr10	126704108	126704259	152	2	gene_B	CTBP2
chr10	129172535	129172573	39	2	gene_B	DOCK1
chr10	131584276	131584334	59	2	inter_G
chr10	134661502	134661550	49	2	gene_B	TTC40
chr10	134801775	134801824	50	2	inter_G
chr10	134918671	134918974	304	5	gene_B	GPR123
chr10	134983749	134983838	90	2	gene_B	KNDC1
chr10	135059165	135059289	125	2	Enh
chr10	135202522	135203200	679	6	gene_B	PAOX
chr9	19378679	19379118	440	2	gene_B	RPS6
chr9	79328522	79328644	123	2	gene_B	PRUNE2
chr9	95525261	95525381	121	2	gene_B	BICD2
chr9	96080326	96080793	468	2	gene_B	WNK2,C9orf129
chr9	136324127	136324375	249	2	Prom	CACFD1
chr9	137772544	137772580	37	3	Prom	FCN2
chr9	138881660	138881792	133	2	inter_G
chr8	602097	602158	62	2	gene_B	ERICH1
chr8	1094484	1094502	19	2	inter_G
chr8	1616381	1616450	70	3	gene_B	DLGAP2
chr8	1870722	1870798	77	2	gene_B	ARHGEF10
chr8	2037717	2037954	238	2	gene_B	MYOM2
chr8	2591207	2591411	205	3	Enh	GS1-57L11.1
chr8	6418978	6419570	593	4	Prom	ANGPT2
chr8	6420726	6420770	45	2	Prom	ANGPT2
chr8	8745938	8747452	1515	4	Enh	MFHAS1
chr8	8859974	8860050	77	2	Prom	ERI1
chr8	21914593	21914600	8	2	Prom	DMTN
chr8	22085381	22085417	37	2	gene_B	PHYHIP
chr8	22595307	22595386	80	2	gene_B	PEBP4,RP11-459E5.1
chr8	24855226	24855264	39	2	gene_B	CTD-2168K21.1
chr8	26308815	26309176	362	2	inter_G
chr8	27695667	27695695	29	2	Prom	PBK
chr8	37730745	37730793	49	2	Prom	RAB11FIP1
chr8	41654404	41654557	154	3	Prom	ANK1
chr8	42623718	42623946	229	5	Prom	CHRNA6
chr8	86112931	86112946	16	2	gene_B	E2F5
chr8	103750821	103751006	186	4	Enh
chr8	121208577	121208681	105	2	gene_B	COL14A1
chr8	123875181	123876166	986	3	gene_B	ZHX2
chr8	124193817	124194361	545	3	Prom	RP11-539E17.5,FAM83A
chr8	124195133	124195402	270	3	Prom	RP11-539E17.5,FAM83A
chr8	124215033	124215152	120	3	Prom	FAM83A-AS1
chr8	128972450	128972681	232	2	Prom	MIR1205
chr8	129061054	129061191	138	2	Prom	MIR1207
chr8	129162178	129162406	229	2	Prom	MIR1208
chr8	135726091	135726252	162	2	Prom	ZFAT
chr8	141312892	141312979	88	3	gene_B	TRAPPC9
chr8	142192468	142192718	251	4	gene_B	DENND3
chr8	142233382	142233705	324	5	gene_B	SLC45A4
chr8	143085750	143086065	316	3	inter_G
chr8	143125637	143125722	86	2	inter_G
chr8	144260671	144260778	108	3	inter_G
chr8	145643083	145643626	544	3	Prom	SLC39A4
chr7	630473	630914	442	5	gene_B	PRKAR1B
chr7	676094	676291	198	2	gene_B	PRKAR1B
chr7	1003645	1003710	66	2	inter_G
chr7	1052092	1052392	301	2	gene_B	C7orf50
chr7	1080473	1081061	589	2	gene_B	C7orf50,AC073957.15
chr7	1098625	1098703	79	3	Prom	RP11-449P15.1
chr7	1545815	1545819	5	2	Prom	INTS1
chr7	1894209	1894688	480	4	Enh	MAD1L1
chr7	1960676	1960795	120	2	gene_B	MAD1L1
chr7	2077293	2077345	53	2	Enh	MAD1L1
chr7	2444534	2445331	798	2	gene_B	CHST12
chr7	2646782	2647039	258	2	gene_B	IQCE
chr7	4832174	4832359	186	3	inter_G
chr7	4876858	4876909	52	2	Prom	RADIL
chr7	5111635	5111641	7	2	Prom	RBAKDN
chr7	5735123	5735129	7	2	gene_B	RNF216
chr7	12725352	12725802	451	2	Prom	ARL4A
chr7	16505094	16505664	571	7	Prom	SOSTDC1
chr7	25703644	25703841	198	2	Prom	AC003090.1
chr7	27231819	27231894	76	2	Enh	RP1-170O19.14
chr7	30176168	30176264	97	2	gene_B	C7orf41
chr7	30635762	30635838	77	2	gene_B	GARS
chr7	38351226	38351468	243	2	inter_G
chr7	43287968	43288039	72	2	Prom	AC004692.4
chr7	44795713	44795780	68	3	Prom	ZMIZ2
chr7	47611829	47611885	57	2	gene_B	TNS3
chr7	56160687	56160911	225	7	Prom	PHKG1
chr7	65419185	65419288	104	7	gene_B	VKORC1L1
chr7	73002468	73002496	29	2	Enh
chr7	73118748	73119262	515	2	gene_B	WBSCR22,STX1A
chr7	73645723	73645783	61	2	inter_G
chr7	73720870	73721031	162	2	gene_B	CLIP2
chr7	74378824	74378838	15	2	Prom	GATSL1
chr7	75897549	75897850	302	2	gene_B	SRRM3
chr7	81399308	81399587	280	4	Prom	HGF
chr7	99005134	99005263	130	2	Prom	BUD31
chr7	101361395	101361527	133	2	Enh
chr7	105662809	105662884	76	2	gene_B	CDHR3
chr7	124570359	124571219	861	2	Prom	POT1,RP11-3B12.1
chr7	130698005	130698652	648	2	gene_B	MKLN1-AS1
chr7	136553088	136553110	23	2	Prom	CHRM2
chr7	138347826	138347914	89	2	Prom	SVOPL
chr7	148801711	148801808	98	2	gene_B	ZNF425
chr7	149543136	149543177	42	3	gene_B	ZNF862
chr7	151106022	151106043	22	2	Prom	WDR86,WDR86-AS1
chr7	155191845	155191898	54	2	Prom	RP5-912I13.1
chr7	155640019	155640618	600	3	inter_G
chr7	157667762	157667853	92	2	gene_B	PTPRN2
chr7	158325024	158325118	95	2	Prom	MIR595
chr6	792658	792749	92	3	inter_G
chr6	2750213	2751133	921	2	Prom	MYLK4
chr6	3053528	3053558	31	2	inter_G
chr6	28984234	28984254	21	3	inter_G
chr6	29648225	29648275	51	3	Prom	ZFP57
chr6	29690766	29690893	128	4	Prom	HLA-F
chr6	30045041	30045068	28	2	inter_G
chr6	30104709	30104754	46	2	Prom	TRIM40
chr6	30130819	30130881	63	2	Prom	TRIM15
chr6	30131189	30131613	425	9	Prom	TRIM15
chr6	30636602	30636608	7	2	gene_B	DHX16
chr6	30653407	30653659	253	5	gene_B	PPP1R18
chr6	30657984	30658014	31	2	Prom	NRM
chr6	30687159	30687197	39	2	Prom	TUBB
chr6	30720080	30720108	29	2	Enh
chr6	30956397	30956440	44	2	gene_B	MUC21
chr6	31088343	31088434	92	3	Prom	CDSN
chr6	31105744	31105777	34	2	Prom	PSORS1C1
chr6	31240651	31240784	134	2	Prom	HLA-C
chr6	31607374	31607648	275	3	gene_B	BAG6
chr6	31627617	31627714	98	5	Prom	C6orf47
chr6	31629088	31629199	112	2	Prom	C6orf47
chr6	31631706	31631716	11	2	Prom	Y_RNA
chr6	31631797	31631801	5	2	Prom	Y_RNA
chr6	31646061	31646077	17	2	gene_B	LY6G5C
chr6	31680112	31680228	117	3	gene_B	XXbac-BPG32J3.20,LY6G6F,MEGT1,LY6G6E
chr6	31690904	31690949	46	2	Prom	C6orf25
chr6	31691354	31692795	1442	29	Prom	C6orf25
chr6	31762353	31762630	278	6	Prom	VARS
chr6	31804306	31804461	156	2	Prom	C6orf48,SNORD52
chr6	31867956	31867995	40	2	Prom	C2
chr6	31870600	31870783	184	2	Prom	ZBTB12
chr6	32014476	32014739	264	7	Prom	TNXB
chr6	32044384	32044404	21	2	gene_B	TNXB
chr6	32047349	32047410	62	2	Prom	RNA5SP206
chr6	32099450	32099564	115	2	Enh
chr6	32122894	32122966	73	3	Prom	PPT2,PPT2-EGFL8
chr6	32135715	32136052	338	6	Prom	EGFL8
chr6	32159036	32159933	898	5	Prom	GPSM3
chr6	32160998	32161004	7	2	Prom	GPSM3
chr6	32408284	32408863	580	2	Prom	HLA-DRA
chr6	32794327	32794492	166	2	gene_B	TAP2
chr6	32805398	32805692	295	6	Prom	TAP2
chr6	32810785	32810833	49	2	Prom	PSMB8
chr6	32822911	32823116	206	3	Prom	PSMB9
chr6	32825360	32825499	140	2	gene_B	PSMB9
chr6	32921791	32921805	15	2	Prom	XXbac-BPG181M17.5,HLA-DMA
chr6	33043849	33043868	20	2	Prom	HLA-DPB1
chr6	33129850	33129988	139	3	inter_G
chr6	33389072	33389107	36	2	Prom	SYNGAP1
chr6	33873641	33873691	51	2	inter_G
chr6	39693479	39694468	990	2	Prom	KIF6
chr6	41010111	41010223	113	3	Prom	TSPO2
chr6	41903527	41904398	872	2	gene_B	CCND3
chr6	43214396	43214590	195	3	gene_B	TTBK1
chr6	44309765	44309927	163	2	Prom	SPATS1
chr6	49605181	49605296	116	2	Prom	RHAG
chr6	56406084	56406336	253	2	Prom	DST
chr6	82958011	82958230	220	2	Prom	IBTK
chr6	110736772	110737053	282	5	Prom	DDO
chr6	112575929	112576009	81	3	Prom	LAMA4
chr6	119031922	119032202	281	2	Prom	CEP85L
chr6	129203887	129204125	239	2	Prom	LAMA2
chr6	134498979	134499189	211	3	Prom	SGK1
chr6	136872115	136872119	5	2	Prom	MAP7,RP3-325F22.5
chr6	149806502	149806732	231	3	Prom	ZC3H12D
chr6	157876936	157877120	185	3	gene_B	ZDHHC14
chr6	158448508	158448578	71	2	gene_B	SYNJ2
chr6	160241105	160241556	452	4	gene_B	PNLDC1
chr6	161860203	161860359	157	3	gene_B	PARK2
chr6	163147999	163148022	24	3	Prom	PARK2,PACRG
chr6	167536056	167536521	466	6	Prom	CCR6
chr6	169977608	169977833	226	2	gene_B	WDR27
chr6	170396910	170397069	160	2	inter_G
chr5	169593	169797	205	2	gene_B	PLEKHG4B
chr5	369088	369969	882	2	gene_B	AHRR
chr5	672845	672872	28	2	Enh	TPPP
chr5	1089722	1089800	79	3	gene_B	SLC12A7
chr5	1495043	1495356	314	2	gene_B	LPCAT1
chr5	1504991	1505402	412	2	gene_B	LPCAT1
chr5	1555791	1555887	97	3	Enh
chr5	9547468	9547825	358	3	Enh	SNHG18
chr5	10330845	10330984	140	2	inter_G
chr5	40841298	40841315	18	2	Prom	CARD6
chr5	55148493	55148534	42	2	Prom	IL31RA
chr5	79378955	79379309	355	2	Prom	CTD-2201I18.1
chr5	86709126	86709409	284	2	Prom	CCNH
chr5	95295740	95295965	226	2	Enh	ELL2
chr5	131396204	131396357	154	4	Prom	IL3
chr5	134526124	134526269	146	4	gene_B	CTC-349C3.1
chr5	134735914	134736598	685	3	Prom	H2AFY,CTC-203F4.2
chr5	137224213	137224284	72	2	Prom	RP11-381K20.2,PKD2L2
chr5	139077894	139079288	1395	3	Enh	CTB-35F21.1
chr5	141488016	141488047	32	2	Prom	NDFIP1
chr5	143191663	143191771	109	2	Prom	HMHB1
chr5	145215546	145215629	84	2	Prom	PRELID2
chr5	156594400	156594470	71	2	inter_G
chr5	156607836	156607853	18	2	Prom	ITK
chr5	172069173	172070153	981	2	Prom	NEURL1B
chr5	175974973	175975901	929	2	Prom	RN7SL684P,CDHR2
chr5	177548398	177548615	218	2	gene_B	N4BP3
chr5	177799205	177799357	153	2	gene_B	COL23A1
chr5	177913468	177913485	18	2	Enh	COL23A1
chr4	715865	715950	86	3	gene_B	PCGF3
chr4	720809	720870	62	2	gene_B	PCGF3
chr4	780591	781272	682	4	gene_B	CPLX1
chr4	802229	802348	120	2	gene_B	CPLX1
chr4	901785	902074	290	4	gene_B	GAK
chr4	979022	979079	58	2	gene_B	SLC26A1
chr4	1195845	1196179	335	3	gene_B	SPON2
chr4	1567878	1567939	62	2	inter_G
chr4	2431872	2432313	442	2	inter_G
chr4	3287376	3288101	726	4	inter_G
chr4	3371520	3371566	47	2	Prom	RGS12
chr4	6072170	6072234	65	3	gene_B	JAKMIP1
chr4	6344361	6344484	124	3	gene_B	PPP2R2C
chr4	6695464	6695475	12	2	Prom	S100P
chr4	6732388	6732464	77	2	Enh
chr4	6891202	6891264	63	2	Enh
chr4	7033722	7033761	40	2	gene_B	TBC1D14,RP11-367J11.2
chr4	7526639	7526671	33	2	gene_B	SORCS2
chr4	9382953	9382961	9	2	inter_G
chr4	15480643	15481269	627	3	Prom	CC2D2A
chr4	24981695	24981801	107	2	Prom	CCDC149
chr4	25162716	25162898	183	2	Prom	SEPSECS,PI4K2B
chr4	74296522	74296726	205	2	inter_G
chr4	74864709	74864725	17	2	Prom	CXCL5
chr4	77356008	77356180	173	3	Prom	SHROOM3
chr4	87958903	87959251	349	2	gene_B	AFF1
chr4	99851003	99851211	209	6	Prom	EIF4E,AC019131.1,RP11-571L19.7
chr4	100273995	100274039	45	2	Prom	ADH1C
chr4	124694137	124694178	42	2	inter_G
chr4	141013584	141013724	141	3	Enh	MAML3
chr4	184642625	184642694	70	2	inter_G
chr4	186131247	186131280	34	2	Prom	SNX25
chr4	187984506	187984718	213	2	inter_G
chr3	3151795	3152038	244	3	Prom	IL5RA
chr3	5022392	5023394	1003	3	Prom	BHLHE40-AS1
chr3	5025570	5025885	316	2	gene_B	BHLHE40
chr3	12994821	12994919	99	3	Enh	IQSEC1
chr3	13082751	13082887	137	2	inter_G
chr3	13679471	13679636	166	3	gene_B	FBLN2
chr3	16216094	16216215	122	4	Prom	GALNT15
chr3	24537792	24538388	597	3	gene_B	THRB-AS1,RP11-317L10.1
chr3	25482937	25483002	66	2	gene_B	RARB
chr3	39309355	39309435	81	2	Enh	CX3CR1
chr3	42201374	42201568	195	3	Prom	TRAK1
chr3	46394845	46395356	512	3	Prom	CCR2
chr3	46410222	46410422	201	2	Enh	RP11-24F11.2
chr3	47517807	47517819	13	2	Prom	SCAP
chr3	48508272	48508391	120	2	Prom	TREX1
chr3	49967669	49967713	45	3	Prom	MON1A
chr3	50376155	50376216	62	2	Prom	RASSF1
chr3	50645106	50645426	321	3	gene_B	CISH
chr3	51976667	51976883	217	2	Prom	RRP9,PARP3
chr3	52233019	52233294	276	2	Prom	ALAS1
chr3	52812033	52812520	488	5	Prom	ITIH1
chr3	52813813	52813833	21	2	Prom	ITIH1
chr3	52864812	52864816	5	2	Prom	ITIH4
chr3	58570828	58570898	71	2	gene_B	FAM107A
chr3	69588171	69588493	323	2	inter_G
chr3	71276214	71276336	123	2	gene_B	FOXP1
chr3	100322493	100322629	137	2	inter_G
chr3	101497475	101497478	4	2	Prom	NXPE3
chr3	113933104	113933175	72	2	Prom	RP11-553L6.2
chr3	126937362	126937396	35	2	inter_G
chr3	129160135	129160154	20	2	Prom	IFT122
chr3	148581801	148581837	37	2	Enh	RP11-680B3.2
chr3	156807379	156807520	142	2	Prom	LINC00881
chr3	167370529	167371353	825	2	Prom	WDR49
chr3	184297495	184297522	28	2	gene_B	EIF2B5,EPHB3
chr3	188888486	188888497	12	2	gene_B	TPRG1
chr3	194119861	194119885	25	2	Prom	GP5
chr3	195530091	195530532	442	4	gene_B	MUC4
chr2	545599	545645	47	2	Prom	AC093326.2
chr2	1609062	1609119	58	2	Enh	AC144450.1
chr2	7018020	7018153	134	2	Prom	RSAD2
chr2	9471179	9471231	53	2	gene_B	ASAP2
chr2	24233923	24234017	95	3	Prom	MFSD2B
chr2	27719787	27720122	336	2	Prom	GCKR
chr2	33050369	33050475	107	2	Prom	LINC00486
chr2	33359529	33359688	160	3	Prom	LTBP1
chr2	39472197	39472684	488	2	inter_G
chr2	42566404	42566556	153	3	inter_G
chr2	48012925	48013473	549	2	gene_B	MSH6
chr2	54936739	54936822	84	2	inter_G
chr2	65955222	65955240	19	2	inter_G
chr2	66651619	66652111	493	2	inter_G
chr2	74612222	74612759	538	3	Prom	DCTN1-AS1
chr2	79007750	79008089	340	2	inter_G
chr2	86012225	86012847	623	2	gene_B	ATOH8
chr2	97505275	97505464	190	2	gene_B	ANKRD23
chr2	98377791	98377939	149	3	gene_B	TMEM131
chr2	101008252	101008284	33	2	inter_G
chr2	121496875	121497334	460	2	inter_G
chr2	121498521	121498812	292	2	inter_G
chr2	127413363	127413369	7	3	Prom	GYPC
chr2	127729097	127729123	27	2	inter_G
chr2	128166166	128166279	114	2	inter_G
chr2	129101398	129101883	486	2	inter_G
chr2	129104464	129104576	113	2	inter_G
chr2	145267984	145268533	550	2	gene_B	ZEB2
chr2	145278485	145278808	324	3	Prom	ZEB2,ZEB2-AS1
chr2	149639822	149639914	93	2	gene_B	KIF5C,AC105402.4
chr2	161348665	161348781	117	2	Enh	RBMS1
chr2	170335723	170335747	25	2	Prom	BBS5,RP11-724O16.1
chr2	179149472	179149605	134	2	Prom	OSBPL6
chr2	179387853	179387931	79	2	Prom	TTN-AS1
chr2	201675739	201675829	91	2	Prom	BZW1
chr2	204801508	204801510	3	2	Prom	ICOS
chr2	209224657	209224676	20	2	Prom	PTH2R
chr2	218989983	218990043	61	2	Prom	CXCR2
chr2	219233544	219233650	107	2	Prom	AC021016.6
chr2	220436894	220436948	55	4	Prom	OBSL1,INHA
chr2	236172370	236172440	71	2	Enh
chr2	236773924	236774071	148	2	gene_B	AGAP1
chr2	237085763	237085808	46	2	gene_B	AC079135.1
chr2	238767409	238767502	94	2	Prom	RAMP1
chr2	238769342	238769419	78	2	Prom	RAMP1
chr2	239007828	239007919	92	2	Prom	ESPNL
chr2	239008929	239009118	190	5	Prom	ESPNL
chr2	240196769	240197131	363	4	Enh	HDAC4
chr2	241585833	241585888	56	3	Enh
chr2	241623436	241623510	75	2	inter_G
chr2	242784034	242784088	55	2	inter_G
chr1	1149192	1149501	310	3	Prom	TNFRSF4
chr1	2162001	2162506	506	2	Enh	SKI
chr1	2778841	2779061	221	2	inter_G
chr1	2811411	2811554	144	2	inter_G
chr1	2863801	2863815	15	2	inter_G
chr1	3036358	3036916	559	2	gene_B	PRDM16
chr1	3347992	3347994	3	2	gene_B	PRDM16
chr1	3806715	3807312	598	3	gene_B	C1orf174
chr1	7913067	7913667	601	3	Prom	UTS2
chr1	8001027	8001046	20	2	Prom	TNFRSF9
chr1	10690564	10690588	25	2	gene_B	PEX14
chr1	19652788	19653075	288	2	gene_B	PQLC2
chr1	20511782	20512143	362	2	Prom	RP3-340N1.5,UBXN10
chr1	25240865	25240938	74	3	gene_B	RUNX3
chr1	28764854	28765031	178	2	Prom	PHACTR4
chr1	31896392	31896462	71	2	gene_B	SERINC2
chr1	36042433	36042438	6	2	Prom	RP4-728D4.2
chr1	39456103	39456418	316	2	Prom	AKIRIN1
chr1	40838541	40839093	553	2	inter_G
chr1	42384310	42384647	338	6	Prom	HIVEP3
chr1	43290834	43291209	376	2	Prom	ERMAP
chr1	44114346	44114355	10	2	inter_G
chr1	44399869	44400749	881	3	Prom	ARTN
chr1	45103933	45103967	35	2	gene_B	RNF220,TMEM53
chr1	45189743	45189875	133	2	gene_B	C1orf228
chr1	51986130	51986254	125	2	Enh	RP11-191G24.1
chr1	61547131	61547163	33	2	Prom	NFIA
chr1	65993149	65994091	943	2	gene_B	LEPR
chr1	68299409	68299511	103	4	Prom	GNG12
chr1	85527430	85527490	61	2	Prom	WDR63
chr1	94587872	94587905	34	2	inter_G
chr1	110526158	110526191	34	2	inter_G
chr1	114355571	114355693	123	3	Prom	RSBN1,RP5-1073O3.2
chr1	117529954	117530009	56	2	gene_B	PTGFRN
chr1	145471701	145471727	27	2	gene_B	ANKRD34A
chr1	146713959	146713996	38	2	Prom	CHD1L
chr1	150245044	150245537	494	2	Prom	C1orf54
chr1	150522266	150522367	102	2	Prom	ADAMTSL4,AL356356.1
chr1	150945861	150946023	163	2	Prom	RP11-316M1.3
chr1	153746211	153746588	378	2	Prom	SLC27A3
chr1	154833117	154833121	5	2	Prom	KCNN3
chr1	156251280	156251436	157	2	gene_B	SMG5
chr1	159174001	159174076	76	2	Prom	DARC
chr1	159770136	159770209	74	2	Prom	FCRL6
chr1	160617327	160617356	30	2	Prom	SLAMF1
chr1	161128717	161128720	4	2	Prom	RP11-297K8.2,USP21
chr1	161474970	161474976	7	2	Prom	FCGR2A
chr1	173835265	173835989	725	2	Prom	GAS5,SNORD78
chr1	206729034	206729099	66	3	gene_B	RASSF5
chr1	223407010	223407095	86	2	gene_B	SUSD4
chr1	223566669	223567173	505	6	Prom	C1orf65
chr1	226012913	226013010	98	3	Prom	EPHX1
chr1	228352412	228352449	38	2	Prom	IBA57-AS1
chr1	228560439	228560604	166	2	gene_B	OBSCN
chr1	228870629	228870637	9	2	Prom	RHOU
chr1	229283352	229283674	323	2	inter_G
chr1	234350834	234350988	155	3	Prom	RP4-799P18.2,SLC35F3
chr1	236559646	236559675	30	2	Prom	EDARADD
chr1	245132134	245132782	649	2	Prom	EFCAB2
chr1	246728663	246728727	65	3	Prom	TFB2M
chr1	247694041	247694061	21	2	gene_B	GCSAML,OR2C3

## Sheet: HyperM DMR CP-CML CD34- CD15+
chromosome	start	end	width	N probes	genomic features	Gene
chr22	19751654	19751776	123	2	gene_B	TBX1
chr22	24891129	24891166	38	3	Prom	ADORA2A-AS1,UPB1
chr22	25160308	25160406	99	3	gene_B	PIWIL3
chr22	38485720	38485757	38	2	Prom	CTA-228A9.3
chr22	42548356	42548783	428	2	inter_G
chr22	50026171	50026188	18	2	gene_B	C22orf34
chr22	50528179	50528213	35	2	Prom	MOV10L1
chr21	45789122	45789178	57	2	Prom	TRPM2
chr21	46706759	46706820	62	2	Prom	POFUT2
chr20	259898	259925	28	2	gene_B	C20orf96
chr20	741723	741798	76	2	gene_B	SLC52A3
chr20	825489	826023	535	4	Prom	FAM110A
chr20	3644023	3644192	170	4	Prom	GFRA4
chr20	30071913	30072118	206	2	gene_B	REM1
chr20	47896448	47896769	322	2	Prom	SNORD12C,SNORD12B,SNORD12
chr20	47897124	47897207	84	2	Prom	SNORD12B,SNORD12
chr20	61867212	61867218	7	2	Prom	BIRC7
chr20	62570397	62570696	300	2	inter_G
chr19	720740	720993	254	3	gene_B	PALM
chr19	2291020	2291613	594	3	Prom	LINGO3
chr19	2858854	2858944	91	2	Prom	AC006130.3
chr19	7928546	7928773	228	3	gene_B	EVI5L
chr19	10403862	10403936	75	3	gene_B	ICAM5
chr19	10405083	10405955	873	3	gene_B	ICAM5
chr19	10406958	10407317	360	3	gene_B	ICAM5
chr19	10736049	10736299	251	4	Prom	SLC44A2
chr19	12880420	12880789	370	2	gene_B	HOOK2
chr19	13120555	13121571	1017	3	gene_B	NFIX
chr19	13135662	13135808	147	2	Prom	NFIX
chr19	17932100	17932244	145	2	Prom	INSL3
chr19	18980103	18980110	8	2	gene_B	GDF1,CERS1
chr19	19216451	19217217	767	2	gene_B	SLC25A42
chr19	40871557	40871823	267	3	gene_B	PLD3
chr19	43969769	43969886	118	4	Prom	LYPD3
chr19	46417551	46417729	179	3	Prom	NANOS2
chr19	49713901	49714044	144	2	gene_B	TRPM4
chr19	52390810	52391367	558	10	Prom	ZNF577,CTC-429C10.2
chr19	52391605	52391789	185	2	Prom	ZNF577,CTC-429C10.2
chr19	52996083	52996617	535	4	Enh	ZNF578
chr19	54484823	54485327	505	3	Prom	MIR935
chr19	55314972	55315083	112	4	Prom	KIR2DL4
chr19	58715251	58716032	782	6	Enh	ZNF274
chr18	10726518	10726863	346	3	Prom	RP11-21G15.1
chr18	43608105	43608493	389	3	gene_B	PSTPIP2
chr18	59221601	59221985	385	2	gene_B	CDH20
chr18	72167187	72167213	27	2	Prom	CNDP2
chr18	77545136	77545223	88	2	inter_G
chr17	3600356	3600461	106	3	Prom	P2RX5-TAX1BP3,P2RX5
chr17	6927329	6927424	96	2	Prom	BCL6B
chr17	7114967	7115140	174	2	Enh	DLG4
chr17	7253489	7253720	232	2	Prom	ACAP1
chr17	7350244	7350413	170	3	gene_B	CHRNB1
chr17	7832680	7833237	558	7	Prom	KCNAB3,RP11-1099M24.7
chr17	8702369	8702896	528	8	Prom	MFSD6L
chr17	8928012	8928451	440	3	gene_B	NTN1
chr17	9967417	9967431	15	2	gene_B	GAS7
chr17	27313239	27313499	261	3	gene_B	PIPOX,SEZ6
chr17	29886890	29887049	160	2	Prom	MIR193A
chr17	30186630	30186770	141	2	Prom	COPRS
chr17	32751554	32751628	75	2	inter_G
chr17	35423816	35423942	127	2	inter_G
chr17	37331531	37331628	98	3	gene_B	RP5-906A24.2,CACNB1
chr17	39019545	39019556	12	2	gene_B	KRT12
chr17	39728454	39728478	25	2	Prom	KRT9
chr17	42431627	42432165	539	5	gene_B	FAM171A2
chr17	44898510	44899394	885	2	inter_G
chr17	45949743	45949878	136	4	inter_G
chr17	46651186	46651225	40	2	Prom	HOXB3
chr17	46685442	46685448	7	2	gene_B	HOXB7
chr17	57915665	57916643	979	5	Prom	VMP1
chr17	59472854	59473124	271	2	Prom	RP11-332H18.4
chr17	59554746	59554806	61	2	Prom	TBX4
chr17	62084342	62084359	18	2	Prom	ICAM2
chr17	72931632	72931664	33	2	Prom	OTOP3
chr17	72931767	72931792	26	3	Prom	OTOP3
chr17	75956190	75956222	33	2	Enh
chr17	76171191	76171208	18	2	gene_B	TK1
chr17	78754318	78754372	55	2	Enh	RPTOR
chr17	78793479	78793807	329	2	Enh	RPTOR
chr17	78865263	78865373	111	3	gene_B	RPTOR
chr16	1521656	1521676	21	2	gene_B	CLCN7,LA16c-390E6.3
chr16	1584452	1584516	65	2	Prom	IFT140,TMEM204
chr16	2228828	2229298	471	2	gene_B	CASKIN1
chr16	3245106	3246099	994	2	gene_B	AJ003147.9
chr16	3345075	3345463	389	3	Enh
chr16	8806531	8806569	39	2	Prom	ABAT
chr16	8806663	8807043	381	9	Prom	ABAT
chr16	8942906	8943122	217	2	Prom	RP11-152P23.2,RP11-77H9.2
chr16	8960833	8960972	140	2	gene_B	CARHSP1
chr16	23724821	23724854	34	3	Prom	ERN2
chr16	31159558	31159920	363	5	gene_B	PRSS36
chr16	32857551	32857872	322	2	inter_G
chr16	55542668	55542709	42	2	Prom	LPCAT2
chr16	66955988	66956122	135	2	gene_B	RRAD
chr16	67189804	67189948	145	2	Prom	TRADD
chr16	68269483	68269763	281	3	Prom	ESRP2
chr16	84870066	84870203	138	2	Enh	CRISPLD2
chr16	87525461	87525539	79	2	Prom	ZCCHC14
chr16	88590325	88590409	85	4	gene_B	ZFPM1,RP11-21B21.4
chr16	89168599	89168963	365	2	gene_B	ACSF3
chr15	22546672	22546687	16	2	inter_G
chr15	35086928	35086985	58	3	gene_B	RP11-814P5.1,ACTC1
chr15	40268687	40268777	91	2	gene_B	EIF2AK4
chr15	41803428	41803850	423	4	gene_B	LTK
chr15	49716247	49716270	24	2	Prom	FGF7
chr15	65670863	65670876	14	2	Prom	IGDCC3
chr15	69590852	69590937	86	2	Prom	RP11-352D13.6,PAQR5
chr15	89178776	89178874	99	3	Prom	ISG20
chr15	90727783	90727886	104	2	Prom	SEMA4B
chr15	90728020	90728027	8	2	Prom	SEMA4B
chr15	99069077	99069100	24	2	inter_G
chr15	99343918	99344807	890	2	gene_B	IGF1R
chr14	19686670	19686672	3	2	gene_B	AL589743.1
chr14	20611696	20612220	525	2	Prom	OR4N5
chr14	23835212	23835595	384	2	Prom	EFS
chr14	63671356	63671737	382	2	Prom	RHOJ
chr14	92981121	92981227	107	2	Prom	RIN3
chr14	94405267	94405681	415	3	Prom	RP11-131H24.4
chr14	101035818	101036202	385	3	Prom	BEGAIN
chr14	101293856	101294147	292	2	inter_G
chr14	104171840	104172109	270	3	gene_B	XRCC3
chr14	106361640	106361667	28	2	Prom	IGHD3-16
chr14	106855077	106855090	14	2	inter_G
chr13	20139028	20139220	193	2	inter_G
chr13	20805443	20805460	18	2	Prom	GJB6
chr13	20968936	20969084	149	2	inter_G
chr13	20989142	20989349	208	2	gene_B	CRYL1
chr13	21893289	21893420	132	2	gene_B	LINC00539
chr13	27316791	27317381	591	3	inter_G
chr13	49792767	49793054	288	2	inter_G
chr13	50707586	50707753	168	2	gene_B	DLEU1
chr13	100218136	100219013	878	4	inter_G
chr13	114263342	114263406	65	2	gene_B	TFDP1
chr12	2339439	2339614	176	3	gene_B	CACNA1C
chr12	3069765	3070406	642	2	Prom	TEAD4
chr12	6165683	6166028	346	2	gene_B	VWF
chr12	34489827	34489995	169	2	inter_G
chr12	49782966	49783192	227	4	gene_B	SPATS2
chr12	58011837	58011875	39	2	Prom	AC025165.8
chr12	58022542	58022620	79	2	gene_B	B4GALNT1
chr12	100750695	100750702	8	2	Prom	SLC17A8
chr12	121615078	121615201	124	2	gene_B	P2RX7
chr12	130529514	130529673	160	3	Prom	RP11-474D1.4,RP11-474D1.3
chr12	133185615	133185655	41	3	inter_G
chr11	2930322	2930995	674	4	gene_B	SLC22A18
chr11	3071167	3071269	103	2	gene_B	CARS
chr11	6291951	6292511	561	4	Prom	CCKBR
chr11	6592066	6592745	680	4	gene_B	DNHD1
chr11	8361190	8361530	341	3	inter_G
chr11	10715175	10715217	43	4	Prom	MRVI1
chr11	32447944	32448293	350	3	gene_B	WT1
chr11	32449254	32450692	1439	10	gene_B	WT1
chr11	32451777	32452771	995	8	Prom	WT1
chr11	32454216	32454840	625	5	gene_B	WT1
chr11	32454975	32455025	51	2	gene_B	WT1
chr11	44541905	44541999	95	2	inter_G
chr11	50257496	50257771	276	5	Prom	RP11-347H15.4
chr11	59950068	59950405	338	2	Prom	MS4A6A
chr11	61049230	61049251	22	2	gene_B	VWCE
chr11	62138599	62138845	247	2	gene_B	ASRGL1
chr11	63827361	63828039	679	5	Prom	RP11-21A7A.2
chr11	64405919	64405993	75	2	gene_B	NRXN2
chr11	68138269	68138505	237	2	Enh	LRP5
chr11	68781279	68781357	79	2	Prom	MRGPRF
chr11	69785829	69785905	77	2	inter_G
chr11	72532891	72533664	774	4	gene_B	ATG16L2
chr11	77907332	77907656	325	2	Prom	USP35
chr11	85645743	85646010	268	2	inter_G
chr11	86142478	86142587	110	2	Prom	RP11-317J19.1
chr11	111789613	111789693	81	2	Prom	C11orf52
chr11	120197138	120197521	384	2	gene_B	TMEM136
chr11	126286452	126286828	377	3	Enh
chr11	129992359	129992368	10	3	gene_B	APLP2
chr10	695859	695877	19	2	Prom	PRR26
chr10	18689378	18689503	126	5	Prom	CACNB2
chr10	22623460	22623548	89	2	Enh
chr10	37940587	37940673	87	2	inter_G
chr10	38015525	38015579	55	2	inter_G
chr10	48416896	48416966	71	3	Prom	GDF2
chr10	73565625	73565966	342	4	gene_B	CDH23
chr10	76803361	76803925	565	4	gene_B	DUPD1
chr10	77871958	77872084	127	2	gene_B	C10orf11
chr10	93805441	93805682	242	3	inter_G
chr10	94819989	94820376	388	3	Prom	RP11-348J12.2,CYP26C1
chr10	94820923	94820988	66	5	Prom	RP11-348J12.2,CYP26C1
chr10	114713024	114713187	164	3	gene_B	TCF7L2
chr10	115370894	115370978	85	2	gene_B	NRAP
chr10	121577971	121578846	876	6	Prom	INPP5F
chr10	124228478	124228770	293	2	Enh	HTRA1
chr10	129536661	129537308	648	3	gene_B	FOXI2
chr10	135278717	135279147	431	5	gene_B	SPRN,RP11-108K14.4
chr9	68377422	68377657	236	2	Enh
chr9	100070007	100070142	136	2	Prom	CCDC180
chr9	129244738	129245246	509	2	gene_B	MVB12B
chr9	130700442	130700866	425	2	Prom	DPM2,RP11-203J24.8
chr9	133710056	133711284	1229	6	Prom	ABL1
chr9	140771599	140771661	63	2	Prom	CACNA1B
chr8	10683167	10683188	22	2	gene_B	SOX7,PINX1
chr8	23571706	23571724	19	2	gene_B	RP11-175E9.1
chr8	41654967	41655078	112	2	Prom	ANK1
chr8	48675723	48675911	189	3	inter_G
chr8	57030408	57030880	473	3	inter_G
chr8	61835620	61835708	89	2	gene_B	AC022182.1
chr8	67454546	67454892	347	5	Enh
chr8	87081770	87082045	276	6	Prom	PSKH2
chr8	95962371	95962463	93	3	Prom	TP53INP1,RP11-347C18.3
chr8	124217698	124217896	199	3	gene_B	FAM83A
chr8	124219425	124219575	151	2	gene_B	FAM83A
chr8	141057427	141057453	27	2	gene_B	TRAPPC9
chr8	142316072	142316435	364	3	gene_B	SLC45A4
chr8	143404187	143404298	112	2	Enh	TSNARE1
chr8	143407646	143408047	402	3	Prom	TSNARE1
chr8	143580965	143581481	517	3	gene_B	BAI1
chr8	144222015	144222103	89	2	inter_G
chr7	751233	751331	99	2	Prom	PRKAR1B
chr7	1883390	1883420	31	2	Prom	MIR4655
chr7	4746437	4746462	26	2	gene_B	FOXK1
chr7	28448103	28448200	98	2	Prom	CREB5
chr7	45002287	45002919	633	4	gene_B	MYO1G
chr7	48129814	48129822	9	2	Prom	UPP1
chr7	56855146	56855195	50	2	inter_G
chr7	92238086	92238248	163	4	gene_B	CDK6
chr7	98990626	98990837	212	2	Enh	ARPC1B,PDAP1
chr7	99195788	99195819	32	2	Prom	GS1-259H13.2
chr7	127225891	127225949	59	3	Prom	GCC1
chr7	127881280	127881344	65	3	Prom	LEP
chr7	127910927	127911367	441	4	inter_G
chr7	128555896	128556140	245	2	inter_G
chr7	130646051	130646078	28	2	gene_B	MKLN1-AS1
chr7	138482580	138482826	247	2	Prom	ATP6V0A4,TMEM213
chr7	149389669	149389814	146	2	inter_G
chr7	150264311	150264767	457	2	Prom	GIMAP4
chr6	20032627	20032755	129	2	inter_G
chr6	24910562	24911615	1054	14	Prom	FAM65B
chr6	26225258	26225268	11	2	Prom	HIST1H3E
chr6	28227068	28227127	60	6	Prom	ZKSCAN4,NKAPL
chr6	29404667	29404724	58	2	gene_B	OR11A1
chr6	29592381	29592854	474	2	gene_B	GABBR1
chr6	29795501	29795583	83	3	Prom	HLA-G
chr6	30095174	30095277	104	9	inter_G
chr6	30095326	30095349	24	3	inter_G
chr6	30138178	30138213	36	2	gene_B	TRIM15
chr6	30140113	30140231	119	3	gene_B	TRIM15
chr6	30854161	30854164	4	2	gene_B	DDR1
chr6	31760629	31760762	134	2	gene_B	VARS
chr6	32808504	32808669	166	4	gene_B	PSMB8
chr6	33288296	33288332	37	4	gene_B	DAXX
chr6	33400528	33400543	16	2	gene_B	SYNGAP1
chr6	33401480	33401542	63	5	gene_B	SYNGAP1
chr6	34024220	34024479	260	4	gene_B	GRM4
chr6	34499389	34499504	116	3	gene_B	PACSIN1
chr6	42145851	42146052	202	3	gene_B	GUCA1A
chr6	43478491	43478496	6	2	Prom	LRRC73
chr6	49681178	49681334	157	6	Prom	CRISP2
chr6	53530570	53530628	59	4	Prom	KLHL31
chr6	74009041	74009455	415	2	gene_B	KHDC1,RP11-398K22.12
chr6	74104594	74104801	208	3	Prom	OOEP,snoU13,DDX43
chr6	109614626	109615455	830	3	Prom	CCDC162P
chr6	164506861	164506981	121	3	Prom	RP1-155D22.2
chr5	61028265	61028748	484	3	gene_B	CTD-2170G1.2
chr5	76248637	76248749	113	2	Prom	CRHBP
chr5	78985432	78985900	469	9	Prom	CMYA5
chr5	92927796	92928615	820	3	Prom	NR2F1
chr5	132083532	132083691	160	2	Prom	CCNI2
chr5	134880967	134881662	696	2	inter_G
chr5	135364986	135365012	27	2	Prom	TGFBI
chr5	139062471	139062493	23	2	gene_B	CXXC5
chr5	140174612	140174841	230	2	Prom	PCDHA2
chr5	140176361	140176585	225	2	gene_B	PCDHA1,PCDHA2
chr5	140181058	140181074	17	2	Prom	PCDHA3
chr5	140182129	140182627	499	2	gene_B	PCDHA1,PCDHA2,PCDHA3
chr5	140202922	140203603	682	3	gene_B	PCDHA1,PCDHA2,PCDHA3,PCDHA4,PCDHA5
chr5	140215762	140215806	45	2	gene_B	PCDHA1,PCDHA2,PCDHA3,PCDHA4,PCDHA5,PCDHA6,PCDHA7
chr5	140222253	140222653	401	2	gene_B	PCDHA1,PCDHA2,PCDHA3,PCDHA4,PCDHA5,PCDHA6,PCDHA7,PCDHA8
chr5	140229827	140230326	500	3	gene_B	PCDHA1,PCDHA2,PCDHA3,PCDHA4,PCDHA5,PCDHA6,PCDHA7,PCDHA8,PCDHA9
chr5	140237151	140237485	335	2	gene_B	PCDHA1,PCDHA2,PCDHA3,PCDHA4,PCDHA5,PCDHA6,PCDHA7,PCDHA8,PCDHA9,PCDHA10
chr5	140256422	140256817	396	2	gene_B	PCDHA1,PCDHA2,PCDHA3,PCDHA4,PCDHA5,PCDHA6,PCDHA7,PCDHA8,PCDHA9,PCDHA10,PCDHA11,PCDHA12
chr5	140480597	140480770	174	2	Prom	PCDHB3
chr5	140568535	140568845	311	2	inter_G
chr5	140595009	140595072	64	2	gene_B	PCDHB13
chr5	140683632	140683681	50	3	Prom	SLC25A2
chr5	140719008	140719225	218	3	Prom	PCDHGA2
chr5	140753531	140753570	40	4	Prom	PCDHGA6
chr5	140768999	140769170	172	2	gene_B	PCDHGA1,PCDHGA2,PCDHGA3,PCDHGB1,PCDHGA4,PCDHGB2,PCDHGA5,PCDHGB3,PCDHGA6,PCDHGA7,PCDHGB4
chr5	140777501	140777503	3	2	gene_B	PCDHGA1,PCDHGA2,PCDHGA3,PCDHGB1,PCDHGA4,PCDHGB2,PCDHGA5,PCDHGB3,PCDHGA6,PCDHGA7,PCDHGB4,PCDHGA8
chr5	140794962	140794993	32	2	gene_B	PCDHGA1,PCDHGA2,PCDHGA3,PCDHGB1,PCDHGA4,PCDHGB2,PCDHGA5,PCDHGB3,PCDHGA6,PCDHGA7,PCDHGB4,PCDHGA8,PCDHGA9,PCDHGB6,PCDHGA10
chr5	140796240	140796892	653	2	Prom	PCDHGB7
chr5	140798161	140798188	28	2	Prom	PCDHGB7
chr5	140798971	140799572	602	4	gene_B	PCDHGA1,PCDHGA2,PCDHGA3,PCDHGB1,PCDHGA4,PCDHGB2,PCDHGA5,PCDHGB3,PCDHGA6,PCDHGA7,PCDHGB4,PCDHGA8,PCDHGA9,PCDHGB6,PCDHGA10,PCDHGB7
chr5	140801354	140802804	1451	6	Prom	PCDHGA11
chr5	140807225	140807490	266	3	gene_B	PCDHGA1,PCDHGA2,PCDHGA3,PCDHGB1,PCDHGA4,PCDHGB2,PCDHGA5,PCDHGB3,PCDHGA6,PCDHGA7,PCDHGB4,PCDHGA8,PCDHGA9,PCDHGB6,PCDHGA10,PCDHGB7,PCDHGA11,PCDHGB8P
chr5	140810562	140810726	165	2	Prom	PCDHGA12
chr5	140821425	140821687	263	2	gene_B	PCDHGA1,PCDHGA2,PCDHGA3,PCDHGB1,PCDHGA4,PCDHGB2,PCDHGA5,PCDHGB3,PCDHGA6,PCDHGA7,PCDHGB4,PCDHGA8,PCDHGA9,PCDHGB6,PCDHGA10,PCDHGB7,PCDHGA11,PCDHGA12
chr5	158524270	158524404	135	2	gene_B	EBF1
chr5	172096764	172097289	526	3	gene_B	NEURL1B
chr5	172110569	172111369	801	3	gene_B	NEURL1B
chr5	176937350	176937363	14	2	Prom	DOK3
chr5	180648553	180648843	291	2	Prom	MIR4638
chr4	206232	206562	331	5	Prom	ZNF876P
chr4	206877	207357	481	2	Prom	ZNF876P
chr4	778827	779230	404	4	gene_B	CPLX1
chr4	1166873	1166933	61	3	Prom	SPON2
chr4	1550089	1550194	106	2	inter_G
chr4	4763284	4763596	313	4	inter_G
chr4	10458049	10458165	117	2	Prom	ZNF518B
chr4	16086051	16086085	35	2	Prom	PROM1
chr4	17643702	17643749	48	2	gene_B	FAM184B
chr4	40518024	40518143	120	4	Prom	RBM47
chr4	58061859	58061991	133	2	gene_B	IGFBP7-AS1
chr4	81128234	81128845	612	4	inter_G
chr4	111397155	111397179	25	2	Prom	ENPEP
chr4	122854168	122854330	163	2	Prom	TRPC3
chr4	154125594	154125681	88	3	Prom	TRIM2
chr4	155702931	155703138	208	2	Prom	RP11-21G20.3,RBM46
chr3	10806243	10806370	128	3	Prom	LINC00606
chr3	50350764	50350790	27	2	Prom	HYAL1
chr3	113160183	113160623	441	7	Prom	WDR52
chr3	140814055	140814133	79	2	Enh	SPSB4
chr3	151048337	151048406	70	2	gene_B	MED12L
chr3	156838096	156838228	133	4	gene_B	LINC00880
chr3	160167977	160167990	14	2	Prom	RP11-432B6.3,TRIM59
chr3	181326706	181326755	50	2	inter_G
chr3	181428547	181428563	17	2	inter_G
chr3	184056553	184056618	66	2	Prom	FAM131A
chr3	184104362	184104481	120	3	gene_B	EIF2B5,CHRD
chr3	195942993	195943345	353	4	Prom	SLC51A
chr3	195974258	195974300	43	2	gene_B	PCYT1A
chr3	196065485	196065569	85	3	Prom	TM4SF19
chr2	263559	263656	98	2	Prom	SH3YL1
chr2	1480944	1481097	154	2	gene_B	TPO
chr2	18766018	18766022	5	2	gene_B	NT5C1B-RDH14,NT5C1B
chr2	27530670	27531163	494	5	Prom	UCN
chr2	27665017	27665543	527	9	Prom	KRTCAP3
chr2	62797865	62797926	62	3	inter_G
chr2	73496203	73496909	707	2	gene_B	FBXO41
chr2	97166341	97166422	82	2	gene_B	NEURL3
chr2	98340425	98340921	497	4	Prom	ZAP70
chr2	105735689	105735756	68	2	inter_G
chr2	113398727	113399192	466	2	inter_G
chr2	121269292	121269348	57	2	inter_G
chr2	121499644	121499710	67	2	inter_G
chr2	121776456	121776604	149	2	inter_G
chr2	157184416	157184499	84	2	gene_B	NR4A2
chr2	198029141	198029332	192	3	Enh	ANKRD44
chr2	202901288	202901470	183	4	gene_B	FZD7
chr2	208631684	208631916	233	2	gene_B	FZD5
chr2	217500594	217501092	499	2	Enh	IGFBP2
chr2	219737392	219738732	1341	6	gene_B	WNT6
chr2	233390771	233390859	89	3	Prom	CHRND
chr2	233404220	233404477	258	2	Prom	CHRNG
chr2	241458974	241459638	665	3	gene_B	ANKMY1
chr2	241496830	241497060	231	2	Prom	ANKMY1
chr2	241936844	241937034	191	3	inter_G
chr1	949850	949893	44	2	gene_B	ISG15
chr1	1100035	1100126	92	2	inter_G
chr1	1713944	1714001	58	3	inter_G
chr1	1982688	1982791	104	2	inter_G
chr1	2885168	2885244	77	2	inter_G
chr1	2987914	2987961	48	2	gene_B	PRDM16
chr1	3099804	3099917	114	2	gene_B	PRDM16
chr1	3123695	3123854	160	2	gene_B	PRDM16
chr1	3239916	3240227	312	3	gene_B	PRDM16
chr1	3634811	3635100	290	5	Enh	TP73
chr1	3649473	3649771	299	3	gene_B	TP73
chr1	7311132	7311176	45	2	gene_B	CAMTA1
chr1	10895517	10895950	434	2	inter_G
chr1	12600348	12600529	182	2	Enh
chr1	17475832	17476074	243	2	inter_G
chr1	22580632	22581534	903	2	inter_G
chr1	24126017	24126048	32	2	Prom	GALE
chr1	26487737	26488053	317	3	gene_B	FAM110D
chr1	27676205	27676637	433	2	gene_B	SYTL1
chr1	38022522	38022607	86	3	Prom	DNALI1
chr1	40098595	40098811	217	2	Prom	HEYL,RP1-144F13.3
chr1	40598455	40598648	194	2	inter_G
chr1	43472972	43473460	489	4	Enh
chr1	44402422	44402522	101	2	Prom	ARTN
chr1	46958475	46958628	154	2	inter_G
chr1	48452465	48452740	276	3	gene_B	TRABD2B
chr1	53386618	53386900	283	2	Prom	ECHDC2
chr1	53935918	53936188	271	2	inter_G
chr1	55246867	55246954	88	2	gene_B	TTC22
chr1	59280370	59280489	120	2	Enh	RP4-794H19.2
chr1	86081701	86081894	194	3	inter_G
chr1	111743368	111743411	44	2	Prom	DENND2D,CHI3L2
chr1	120438925	120439036	112	3	Prom	ADAM30
chr1	147737016	147737207	192	4	inter_G
chr1	147789842	147789973	132	2	inter_G
chr1	154128002	154128041	40	2	Prom	NUP210L
chr1	156046344	156046832	489	3	Prom	AL355388.1
chr1	156646065	156646485	421	3	Prom	NES
chr1	159046773	159046937	165	2	Prom	AIM2
chr1	159869960	159870134	175	5	Prom	CCDC19,hsa-mir-4259
chr1	209570949	209571889	941	2	inter_G
chr1	228400217	228400419	203	2	Prom	C1orf145
chr1	244094869	244094885	17	2	gene_B	RP11-278H7.1

## Sheet: HypoM DMR CP-CML CD34- CD15+
chromosome	start	end	width	N probes	genomic features	Gene
chr22	21369513	21369610	98	2	Prom	TUBA3FP,P2RX6
chr22	27834439	27834629	191	3	inter_G
chr22	46451214	46451518	305	3	Prom	RP6-109B7.3
chr22	46463543	46463747	205	2	gene_B	FLJ27365,RP6-109B7.4
chr22	46469091	46471442	2352	5	Enh	FLJ27365
chr22	50219754	50219912	159	2	Prom	BRD1
chr21	31310508	31310605	98	2	gene_B	GRIK1
chr21	35831871	35831954	84	2	Prom	KCNE1
chr21	37451666	37451849	184	2	Prom	SETD4
chr21	40759534	40759574	41	2	Prom	WRB
chr21	43823835	43824109	275	4	Prom	UBASH3A
chr21	46875149	46875433	285	3	Prom	COL18A1
chr20	749336	749620	285	5	Prom	SLC52A3
chr20	3052115	3052345	231	8	Prom	OXT
chr20	30309466	30309717	252	3	Prom	BCL2L1,AL160175.1
chr20	62200091	62200711	621	5	Prom	HELZ2
chr19	427162	427263	102	2	gene_B	SHC2
chr19	610955	611107	153	2	gene_B	HCN2
chr19	681420	681815	396	3	Prom	FSTL3
chr19	2332485	2332499	15	2	Enh	SPPL2B
chr19	2491255	2491825	571	2	inter_G
chr19	3811002	3811194	193	3	gene_B	ZFR2
chr19	4090224	4090587	364	4	gene_B	MAP2K2
chr19	4543865	4544446	582	3	Prom	RN7SL121P
chr19	5799340	5799467	128	3	inter_G
chr19	12251893	12251917	25	2	Prom	ZNF20
chr19	14491737	14491899	163	2	Prom	CD97
chr19	16830613	16830749	137	4	Prom	NWD1
chr19	40972323	40972521	199	2	Prom	BLVRB,SPTBN4
chr19	49224033	49224165	133	2	gene_B	RASIP1
chr19	50192625	50192739	115	2	Prom	ADM5
chr19	50931432	50931515	84	2	gene_B	CTD-2545M3.6,SPIB
chr19	54327404	54327437	34	2	Prom	NLRP12
chr19	55549414	55549842	429	8	Prom	GP6
chr18	11850146	11850153	8	2	Enh	GNAL
chr17	1686627	1686737	111	3	gene_B	SMYD4
chr17	4621205	4621234	30	2	gene_B	ARRB2
chr17	4835476	4835627	152	3	Prom	GP1BA
chr17	7814172	7814251	80	2	gene_B	CHD3
chr17	34207332	34207341	10	2	Prom	CCL5
chr17	38084428	38084459	32	2	Prom	ORMDL3,RP11-387H17.4
chr17	40489513	40489785	273	5	gene_B	STAT3
chr17	41739806	41739926	121	2	Prom	MEOX1
chr17	46507895	46508097	203	2	Prom	SKAP1
chr17	46676099	46676375	277	3	gene_B	HOXB-AS3,HOXB3,HOXB6
chr17	47093955	47094252	298	3	gene_B	IGF2BP1
chr17	72951240	72951370	131	2	gene_B	HID1
chr17	77895596	77895991	396	3	gene_B	RP11-353N14.5,RP11-353N14.4
chr17	77901030	77901317	288	4	Prom	RP11-353N14.5
chr17	77916733	77916768	36	2	Enh	TBC1D16
chr17	78165522	78165917	396	2	gene_B	CARD14
chr17	78560781	78560916	136	2	Enh	RPTOR
chr17	79004947	79006087	1141	7	gene_B	BAIAP2-AS1
chr17	79269884	79269886	3	2	Prom	SLC38A10
chr17	79428036	79428404	369	3	Prom	RP11-1055B8.8
chr17	79799358	79799411	54	3	inter_G
chr17	79877314	79877389	76	2	gene_B	MAFG
chr17	80297128	80297159	32	3	Enh
chr16	450970	451040	71	2	Prom	DECR2
chr16	1297351	1297816	466	3	inter_G
chr16	11219986	11220376	391	2	Prom	CLEC16A
chr16	49732376	49732623	248	3	gene_B	ZNF423
chr16	57180107	57180175	69	2	gene_B	CPNE2
chr16	67515916	67515938	23	2	Prom	ATP6V0D1,RP11-297D21.4
chr16	72955250	72955295	46	2	gene_B	ZFHX3
chr16	84538885	84538889	5	2	Prom	TLDC1
chr16	85253980	85254209	230	3	inter_G
chr16	85414644	85414689	46	2	inter_G
chr16	87682036	87682142	107	2	gene_B	JPH3
chr16	88937216	88937225	10	2	inter_G
chr16	89734986	89735184	199	2	gene_B	SPATA33
chr15	27083993	27083996	4	2	gene_B	GABRB3
chr15	33360214	33360271	58	3	Prom	FMN1
chr15	48936208	48936335	128	2	gene_B	FBN1
chr15	78526804	78527410	607	5	Prom	ACSBG1
chr15	81475061	81475638	578	2	inter_G
chr15	82334984	82336202	1219	5	Prom	AC026956.1
chr15	93591750	93591806	57	3	gene_B	RGMA
chr15	102036983	102037097	115	2	inter_G
chr14	23624363	23624377	15	2	Prom	SLC7A8
chr14	76734327	76734368	42	2	Enh
chr14	88621424	88621579	156	3	gene_B	RP11-753D20.1
chr14	91281636	91281948	313	2	Prom	TTC7B
chr14	91579859	91580142	284	3	Prom	C14orf159
chr14	99664243	99664279	37	2	gene_B	BCL11B
chr14	100658902	100658948	47	2	inter_G
chr14	101317620	101317819	200	3	Prom	MIR770
chr14	105126275	105126372	98	2	inter_G
chr14	105619511	105619634	124	2	gene_B	RP11-44N21.4,JAG2
chr14	105945685	105945699	15	2	gene_B	CRIP2
chr14	105973846	105973925	80	2	inter_G
chr13	25506235	25506340	106	2	inter_G
chr13	27295928	27296010	83	3	inter_G
chr13	47470793	47470857	65	2	Prom	HTR2A
chr13	76334583	76334866	284	4	Prom	LMO7
chr13	76444823	76445055	233	4	Prom	C13orf45
chr13	111062247	111062287	41	3	Enh	COL4A2
chr13	112075959	112076036	78	3	inter_G
chr13	112860420	112860456	37	2	inter_G
chr13	113565136	113565214	79	2	gene_B	MCF2L
chr13	113613574	113613737	164	3	gene_B	MCF2L
chr13	113656117	113656424	308	3	Prom	MCF2L
chr12	772529	772688	160	2	Prom	NINJ2
chr12	2045722	2045810	89	3	Prom	LINC00940
chr12	15039397	15039432	36	2	Prom	MGP
chr12	16135031	16135308	278	2	gene_B	DERA
chr12	54446505	54446537	33	2	gene_B	HOXC4
chr12	56325015	56325149	135	2	Prom	DGKA
chr12	89742886	89743281	396	2	gene_B	DUSP6
chr12	89748821	89749033	213	4	inter_G
chr12	94070475	94070836	362	3	Prom	CRADD
chr12	122019110	122019117	8	2	Prom	KDM2B,RP13-941N14.1
chr12	130818957	130819504	548	4	inter_G
chr12	131303194	131303247	54	2	gene_B	STX2
chr12	132652459	132652520	62	3	inter_G
chr12	132654924	132654984	61	2	inter_G
chr12	133133512	133133572	61	2	gene_B	FBRSL1
chr11	368384	368573	190	5	Enh
chr11	788180	788406	227	2	gene_B	CEND1
chr11	1083178	1083299	122	3	gene_B	MUC2
chr11	4415203	4415245	43	2	Prom	TRIM21
chr11	5645703	5645913	211	2	Prom	AC015691.13,TRIM34
chr11	20134160	20134289	130	2	Enh	NAV2
chr11	22648074	22648107	34	2	Prom	FANCF
chr11	22687589	22687660	72	3	Prom	GAS2
chr11	22688802	22689814	1013	4	Prom	GAS2
chr11	33562503	33563377	875	4	Prom	KIAA1549L
chr11	45825448	45825485	38	4	Prom	SLC35C1
chr11	68747554	68747636	83	3	Prom	MRGPRD
chr11	69469175	69469349	175	3	gene_B	CCND1,ORAOV1
chr11	70672858	70672878	21	3	Prom	SHANK2
chr11	76493489	76493545	57	2	Prom	RP11-21L23.3,TSKU
chr11	88068493	88069169	677	2	gene_B	CTSC
chr11	94502804	94502879	76	3	gene_B	AMOTL1
chr11	112034997	112035175	179	2	Prom	IL18
chr11	128559701	128560240	540	2	gene_B	FLI1
chr11	133928302	133928346	45	2	inter_G
chr11	134126364	134126504	141	2	gene_B	ACAD8
chr10	375248	375830	583	3	gene_B	DIP2C
chr10	850393	851101	709	2	inter_G
chr10	3250774	3250951	178	2	inter_G
chr10	6214016	6214079	64	3	Enh	PFKFB3
chr10	12648338	12648526	189	2	gene_B	CAMK1D
chr10	33294676	33294750	75	2	gene_B	RP11-462L8.1
chr10	37990370	37990439	70	2	inter_G
chr10	65801377	65801432	56	2	inter_G
chr10	72545424	72545473	50	2	Prom	TBATA
chr10	101282726	101282759	34	2	inter_G
chr10	104196213	104196541	329	4	Prom	MIR146B
chr10	125770089	125770124	36	2	gene_B	CHST15
chr10	134362126	134362170	45	3	Enh	INPP5A
chr10	134801775	134801824	50	2	inter_G
chr10	134918671	134918974	304	5	gene_B	GPR123
chr10	134983749	134983838	90	2	gene_B	KNDC1
chr10	135202839	135203200	362	4	gene_B	PAOX
chr9	14910315	14910689	375	2	Prom	FREM1
chr9	96080326	96080793	468	2	gene_B	WNK2,C9orf129
chr9	114937992	114938015	24	2	Prom	SUSD1
chr9	138881660	138881792	133	2	inter_G
chr8	1616381	1616450	70	3	gene_B	DLGAP2
chr8	6418978	6419570	593	4	Prom	ANGPT2
chr8	8746679	8747297	619	2	Enh	MFHAS1
chr8	8859974	8860050	77	2	Prom	ERI1
chr8	10489118	10489270	153	3	gene_B	RP1L1
chr8	22595307	22595386	80	2	gene_B	PEBP4,RP11-459E5.1
chr8	37378355	37378424	70	2	inter_G
chr8	37730745	37730793	49	2	Prom	RAB11FIP1
chr8	42623718	42623730	13	2	Prom	CHRNA6
chr8	103750821	103751006	186	4	Enh
chr8	121208577	121208681	105	2	gene_B	COL14A1
chr8	123875181	123876166	986	3	gene_B	ZHX2
chr8	124194312	124194361	50	2	Prom	RP11-539E17.5,FAM83A
chr8	124195133	124195402	270	3	Prom	RP11-539E17.5,FAM83A
chr8	124215033	124215152	120	3	Prom	FAM83A-AS1
chr8	142233382	142233705	324	5	gene_B	SLC45A4
chr8	142736091	142736998	908	2	inter_G
chr8	143125637	143125722	86	2	inter_G
chr7	630507	630914	408	4	gene_B	PRKAR1B
chr7	676094	676291	198	2	gene_B	PRKAR1B
chr7	1250088	1250126	39	2	inter_G
chr7	2563611	2563909	299	3	gene_B	LFNG
chr7	2646782	2647039	258	2	gene_B	IQCE
chr7	2653955	2654120	166	3	gene_B	IQCE
chr7	2681369	2681436	68	2	gene_B	TTYH3
chr7	4832112	4832359	248	4	inter_G
chr7	16505592	16505602	11	2	Prom	SOSTDC1
chr7	27231819	27231894	76	2	Enh	RP1-170O19.14
chr7	56160737	56160770	34	3	Prom	PHKG1
chr7	73118748	73119262	515	2	gene_B	WBSCR22,STX1A
chr7	75897549	75897850	302	2	gene_B	SRRM3
chr7	130698005	130698652	648	2	gene_B	MKLN1-AS1
chr7	136553088	136553110	23	2	Prom	CHRM2
chr7	158325024	158325118	95	2	Prom	MIR595
chr6	15504844	15504923	80	2	gene_B	JARID2
chr6	17988937	17988960	24	2	inter_G
chr6	30045041	30045068	28	2	inter_G
chr6	30130819	30130881	63	2	Prom	TRIM15
chr6	30131189	30131570	382	8	Prom	TRIM15
chr6	30653530	30653549	20	2	gene_B	PPP1R18
chr6	31088343	31088434	92	3	Prom	CDSN
chr6	31607634	31607648	15	2	gene_B	BAG6
chr6	31680112	31680144	33	2	gene_B	XXbac-BPG32J3.20,LY6G6F,MEGT1,LY6G6E
chr6	31691354	31691597	244	10	Prom	C6orf25
chr6	31691696	31692080	385	9	Prom	C6orf25
chr6	31692234	31692295	62	3	gene_B	C6orf25
chr6	31870600	31870783	184	2	Prom	ZBTB12
chr6	32014476	32014739	264	7	Prom	TNXB
chr6	32159527	32159933	407	4	Prom	GPSM3
chr6	32160998	32161004	7	2	Prom	GPSM3
chr6	32805570	32805692	123	3	Prom	TAP2
chr6	32822911	32823116	206	3	Prom	PSMB9
chr6	39693479	39694468	990	2	Prom	KIF6
chr6	41903527	41904398	872	2	gene_B	CCND3
chr6	57038227	57038231	5	2	Prom	RP11-203B9.4,BAG2
chr6	82958011	82958230	220	2	Prom	IBTK
chr6	110736772	110737053	282	5	Prom	DDO
chr6	119031922	119032202	281	2	Prom	CEP85L
chr6	160241105	160241556	452	4	gene_B	PNLDC1
chr6	161860203	161860359	157	3	gene_B	PARK2
chr6	167536056	167536184	129	5	Prom	CCR6
chr6	170536047	170536124	78	2	inter_G
chr5	672845	672872	28	2	Enh	TPPP
chr5	1494980	1495043	64	3	gene_B	LPCAT1
chr5	1555844	1555887	44	2	Enh
chr5	40841298	40841315	18	2	Prom	CARD6
chr5	58882243	58882939	697	3	Prom	PDE4D
chr5	95295740	95296150	411	4	Enh	ELL2
chr5	134735914	134736598	685	3	Prom	H2AFY,CTC-203F4.2
chr5	137224213	137224284	72	2	Prom	RP11-381K20.2,PKD2L2
chr5	141595654	141595696	43	2	inter_G
chr5	145215546	145215629	84	2	Prom	PRELID2
chr5	156594400	156594470	71	2	inter_G
chr5	156607836	156607853	18	2	Prom	ITK
chr5	172069173	172070153	981	2	Prom	NEURL1B
chr4	715872	715950	79	2	gene_B	PCGF3
chr4	781229	781272	44	2	gene_B	CPLX1
chr4	1567878	1567939	62	2	inter_G
chr4	6344361	6344484	124	3	gene_B	PPP2R2C
chr4	6449000	6449564	565	2	gene_B	PPP2R2C
chr4	7526639	7526671	33	2	gene_B	SORCS2
chr4	9382953	9382961	9	2	inter_G
chr4	15480643	15480781	139	2	Prom	CC2D2A
chr4	54928819	54928822	4	2	gene_B	FIP1L1,CHIC2
chr4	124694137	124694178	42	2	inter_G
chr4	128704518	128704651	134	2	Prom	HSPA4L
chr4	184961220	184961323	104	2	inter_G
chr4	186131247	186131280	34	2	Prom	SNX25
chr3	12200236	12200427	192	3	Prom	TIMP4
chr3	16216094	16216215	122	4	Prom	GALNT15
chr3	42201314	42201568	255	4	Prom	TRAK1
chr3	50645106	50645426	321	3	gene_B	CISH
chr3	52812033	52812367	335	2	Prom	ITIH1
chr3	113933104	113933175	72	2	Prom	RP11-553L6.2
chr3	127056955	127056972	18	2	gene_B	RP11-88I21.2
chr3	159557552	159558031	480	4	Prom	SCHIP1
chr3	195530091	195530532	442	4	gene_B	MUC4
chr3	195576390	195576629	240	2	inter_G
chr2	1609062	1609119	58	2	Enh	AC144450.1
chr2	42566404	42566556	153	3	inter_G
chr2	54936739	54936822	84	2	inter_G
chr2	79007750	79008089	340	2	inter_G
chr2	98377791	98377939	149	3	gene_B	TMEM131
chr2	161348665	161348781	117	2	Enh	RBMS1
chr2	204801508	204801510	3	2	Prom	ICOS
chr2	209224657	209224676	20	2	Prom	PTH2R
chr2	234359654	234359783	130	3	gene_B	DGKD
chr2	238769342	238769419	78	2	Prom	RAMP1
chr2	239008929	239008943	15	2	Prom	ESPNL
chr2	241623436	241623510	75	2	inter_G
chr1	2162001	2162506	506	2	Enh	SKI
chr1	2778841	2779061	221	2	inter_G
chr1	2811411	2811554	144	2	inter_G
chr1	10590481	10590672	192	2	gene_B	PEX14
chr1	10690564	10690588	25	2	gene_B	PEX14
chr1	25240865	25240932	68	2	gene_B	RUNX3
chr1	27440539	27440721	183	2	gene_B	SLC9A1
chr1	31896392	31896462	71	2	gene_B	SERINC2
chr1	36042433	36042438	6	2	Prom	RP4-728D4.2
chr1	42384310	42384647	338	6	Prom	HIVEP3
chr1	44399869	44399894	26	2	Prom	ARTN
chr1	193075191	193075249	59	2	Prom	GLRX2
chr1	200983238	200983313	76	2	gene_B	KIF21B
chr1	234350834	234350988	155	3	Prom	RP4-799P18.2,SLC35F3
chr1	245132134	245132782	649	2	Prom	EFCAB2
chr1	246728663	246728727	65	3	Prom	TFB2M
