# Supplementary material for: DNA methylation profiling reveals a pathological signature that contributes to transcriptional defects of CD34+ CD15− cells in early chronic‐phase chronic myeloid leukemia
Source: Mol Oncol. 2018 Apr 27;12(6):814–29. doi: 10.1002/1878-0261.12191 (PMC5983208; doi:10.1002/1878-0261.12191)
Supplement: Supplementary file 12 — Table S5. (XLSX): List of candidate genes to aberrant repression upon DNA hypermethylation, or to aberrant expression following DNA hypomethylation in CP‐CML CD34+CD15− cells. [file MOL2-12-814-s012.xlsx]

## Sheet: HyperM & exp sup 1 FPKM
ABL1
ACAP1
ANKMY1
CACNB2
CCDC162P
CCDC180
CCDC88C
CNRIP1
CREB5
DDX43
DMGDH
DNALI1
DOK3
DPM2
EID3
FAM110A
FAM131A
FAM217A
FAM65B
FLT3
GALE
GATA3
HLA-L
HOXB3
IFT140
INPP5F
INSL3
ISG20
KCNAB3
KIAA1522
KRTCAP3
LDHC
MACF1
MFAP4
MTL5
NFIX
NSD1
NSUN7
P2RX5
PALM
PARVG
POFUT2
POMC
PRKAR1B
PROM1
PROSER2
PRRT1
RBM47
RIN3
RP11-30K9.5
RP11-432B6.3
RP11-523H20.3
RPA2
RUFY1
SEPP1
SLC12A4
SYNGAP1
TMEM204
TP53INP1
TRADD
TRIM2
TRIM59
UCN
UNKL
USP35
ZAP70
ZCCHC14
ZKSCAN4
ZNF518B
ZNF577

## Sheet: HypoM & exp inf 1 FPKM
AC003090.1
AC004692.4
AC008440.10
AC015691.13
AC019131.1
AC026956.1
AC051649.12
AC093326.2
ADH1C
ADM5
AHSP
AL160175.1
AL356356.1
ALOX12B
ART4
ARTN
BCAR1
BHLHE40-AS1
BTBD18
C11orf91
C13orf45
C1orf65
C1S
C2
C22orf26
C6orf47
CC2D2A
CCDC42B
CCL25
CCR2
CCR6
CDHR2
CDSN
CHRM2
CHRM5
CHRNA6
CLEC10A
CTC-203F4.2
CTD-2201I18.1
CTD-2313J17.1
CTD-3074O7.11
CXCL5
DARC
DCTN1-AS1
DLK1
EPB42
ESPNL
EXOC3L4
EXPH5
FAM83A
FAM83A-AS1
FCN2
FCRL6
FMN1
GAL3ST3
GALNT15
GAS2
GATSL1
GCKR
GNG12
GP5
GP6
HMHB1
HTR2A
HTR3A
IBA57-AS1
ICOS
IL3
IL31RA
ITIH1
KAZALD1
KCNN3
KCTD19
KIF6
LAMA2
LAMA4
LINC00482
LINC00486
LINC00612
LINC00881
LINC00940
LL22NC03-63E9.3
LRRC4C
MEOX1
MGP
MIR1205
MIR1207
MIR1208
MIR146B
MIR4314
MIR487B
MIR539
MIR544A
MIR595
MIR670
MIR770
MIR889
MRGPRD
NCR1
NLRP12
NWD1
OR6M1
OSBPL6
OXT
PARK2
PBK
PHGR1
PHKG1
PKD2L2
PPAN-P2RY11
PRAME
PSG4
PSORS1C1
RADIL
RASSF9
RBAKDN
RHAG
RHOU
RIN1
RN7SL684P
RNA5SP206
RP1-28H20.3
RP11-141M1.3
RP11-149I9.2
RP11-21L23.3
RP11-326C3.11
RP11-353N14.5
RP11-387H17.4
RP11-3B12.1
RP11-539E17.5
RP11-553L6.2
RP11-571L19.7
RP11-724O16.1
RP3-325F22.5
RP3-340N1.5
RP4-799P18.2
RP5-1073O3.2
RP5-912I13.1
RP6-109B7.5
S100P
SCIMP
SEPT4
SHANK2
SHROOM3
SLAMF1
SLC35F3
SLC52A3
SNORD17
SNORD52
SNORD78
SOSTDC1
SPATS1
SYNPO2L
TACR2
TBATA
TMEM63C
TNFRSF6B
TNFRSF9
TNXB
TRIM15
TRIM40
TRPV4
TSKU
TSPO2
TUBA3FP
TXNDC2
UBASH3A
UBXN10
WDR63
WDR86-AS1
Y_RNA
