# Supplementary material for: DNA methylation profiling reveals a pathological signature that contributes to transcriptional defects of CD34+ CD15− cells in early chronic‐phase chronic myeloid leukemia
Source: Mol Oncol. 2018 Apr 27;12(6):814–29. doi: 10.1002/1878-0261.12191 (PMC5983208; doi:10.1002/1878-0261.12191)
Supplement: Supplementary file 13 — Table S6. List of candidate genes to aberrant repression following DNA hypermethylation, or aberrant expression following DNA hypomethylation specifically in CP‐CML CD34+CD15− cells. [file MOL2-12-814-s013.txt]

Supplementary Table 6
CCDC88C	HyperM
CNRIP1	HyperM
EID3	HyperM
FAM217A	HyperM
HLA-L	HyperM
KIAA1522	HyperM
MFAP4	HyperM
MTL5	HyperM
NSD1	HyperM
NSUN7	HyperM
PALM	HyperM
PARVG	HyperM
POMC	HyperM
PROSER2	HyperM
RP11-30K9.5	HyperM
RUFY1	HyperM
SLC12A4	HyperM
SYNGAP1	HyperM
AC003090.1	HypoM
AC004692.4	HypoM
AC008440.10	HypoM
AC019131.1	HypoM
AHSP	HypoM
ALOX12B	HypoM
ART4	HypoM
ARTN	HypoM
C1S	HypoM
C2	HypoM
C22orf26	HypoM
CCL25	HypoM
CCR2	HypoM
CDHR2	HypoM
CTD-2201I18.1	HypoM
CTD-2313J17.1	HypoM
CTD-3074O7.11	HypoM
CXCL5	HypoM
DARC	HypoM
DCTN1-AS1	HypoM
DLK1	HypoM
EPB42	HypoM
EXOC3L4	HypoM
EXPH5	HypoM
FCN2	HypoM
GAL3ST3	HypoM
GCKR	HypoM
HMHB1	HypoM
HTR3A	HypoM
IL31RA	HypoM
ITIH1	HypoM
KAZALD1	HypoM
KCNN3	HypoM
LAMA2	HypoM
LAMA4	HypoM
LINC00486	HypoM
LINC00612	HypoM
LINC00881	HypoM
MIR1205	HypoM
MIR1207	HypoM
MIR1208	HypoM
MIR4314	HypoM
MIR487B	HypoM
MIR539	HypoM
MIR544A	HypoM
MIR889	HypoM
NCR1	HypoM
OR6M1	HypoM
OSBPL6	HypoM
PARK2	HypoM
PHGR1	HypoM
PSG4	HypoM
PSORS1C1	HypoM
RADIL	HypoM
RASSF9	HypoM
RHAG	HypoM
RHOU	HypoM
RIN1	HypoM
RN7SL684P	HypoM
RNA5SP206	HypoM
RP1-28H20.3	HypoM
RP11-141M1.3	HypoM
RP11-326C3.11	HypoM
RP11-3B12.1	HypoM
RP11-571L19.7	HypoM
RP11-724O16.1	HypoM
RP3-325F22.5	HypoM
RP5-912I13.1	HypoM
RP6-109B7.5	HypoM
S100P	HypoM
SCIMP	HypoM
SEPT4	HypoM
SLAMF1	HypoM
SNORD78	HypoM
SPATS1	HypoM
TNFRSF9	HypoM
TSPO2	HypoM
TXNDC2	HypoM
WDR63	HypoM
WDR86-AS1	HypoM
Y_RNA	HypoM
